# Supplementary material for: Oral hygiene practices and their socio-demographic correlates among Nepalese adult: evidence from non communicable diseases risk factors STEPS survey Nepal 2013
Source: BMC Oral Health. 2016 Sep 29;16:105. doi: 10.1186/s12903-016-0294-9 (PMC5041565; doi:10.1186/s12903-016-0294-9)
Supplement: Additional file 1: — Oral Hygiene Nepal Data. (XLSX 719 kb) [file 12903_2016_294_MOESM1_ESM.xlsx]

## Sheet: Raw Data
ID	urbrural	C1	C5	C7	O1	O2	O3	O4	O5a	O5b	O6	O7	O8	O9	O10	O11	O12a	O12b	O12c	O12d	O12e	O12f	O12g	O12gother	O13a	O13b	O13c	O13d	O13e	O13f	O13g	O13h	O13i	O13j	O14	PSU	Stratum	wStep1	Age	AgeRange	Sex
1	1	1	3	2	4	3	3	2			2	6		6	1	77	1	1	2	2	2	2	2	.	2	2	2	2	2	2	2	2	2	2	2	2	1	3943.34	38	30-44	Men
2	1	1	3	2	4	3	3	2			2	6		6	2		1	2	2	2	2	2	2	.	2	2	2	2	2	2	2	2	2	2	1	1	1	2570.47	69	45-69	Men
3	1	1	3	2	4	3	3	2			2	6		6	1	1	1	2	2	2	2	2	2	.	2	2	2	2	2	2	2	2	2	2	2	1	1	5915.01	40	30-44	Men
4	1	1	3	2	4	3	3	2			2	6		6	1	77	1	1	2	2	2	2	2	.	2	2	2	2	2	2	2	2	2	2	2	1	1	2570.47	47	45-69	Men
5	1	2	2	1	4	3	3	2			2	6		6	1	77	1	1	2	2	2	2	2	.	2	2	2	2	2	2	2	2	2	2	2	1	1	4396.92	28	15-29	Women
6	1	1	2	2	4	3	3	2			2	6		6	1	77	1	1	2	2	2	2	2	.	2	2	2	2	2	2	2	2	2	2	2	1	1	5140.94	53	45-69	Men
7	1	2	4	1	4	3	3	2			2	6		6	1	1	1	2	2	2	2	2	2		2	2	2	2	2	2	2	2	2	2	2	2	1	4239.53	32	30-44	Women
8	1	2	2	2	4	5	5	2			1	6		6	1	1	1	2	2	2	2	2	2		2	2	2	2	2	2	2	2	2	2	1	2	1	3340.72	46	45-69	Women
9	1	2	4	2	4	3	3	2			2	6		6	1	1	1	2	2	2	2	2	2		2	2	2	2	2	2	2	2	2	2	1	2	1	2543.72	35	30-44	Women
10	1	2	5	2	4	3	3	2			2	6		6	1	1	1	2	2	2	2	2	2		2	2	2	2	2	2	2	2	2	2	2	2	1	835.179	52	45-69	Women
11	1	2	3	2	4	3	3	2			1	6		6	1	1	1	2	2	2	2	2	2		2	2	2	2	2	2	2	2	2	2	1	2	1	2543.72	37	30-44	Women
12	1	1	4	2	4	3	3	2			1	4	2	6	1	1	1	2	2	2	2	2	2		1	2	2	2	2	2	2	2	2	2	1	2	1	22305.5	22	15-29	Men
13	1	1	3	2	4	4	4	2			2	6		5	1	1	1	2	2	2	2	2	2		2	2	2	2	2	2	2	2	2	2	2	2	1	5915.01	35	30-44	Men
14	1	2	1	2	4	4	4	2			1	6		4	2		2	2	2	2	2	1	2		1	2	2	2	2	2	2	2	2	2	1	2	1	2505.54	51	45-69	Women
15	1	2	1	5	4	4	4	2			1	6		7	1	1	1	2	2	2	2	2	2		1	2	2	2	2	2	2	2	2	2	1	2	1	1670.36	47	45-69	Women
16	1	2	1	2	4	3	3	2			2	6		6	1	2	1	2	2	2	2	2	2		2	2	2	2	2	2	2	2	2	2	2	2	1	2505.54	46	45-69	Women
17	1	1	4	1	4	3	3	2			2	6		7	1	1	1	2	2	2	2	2	2		2	2	2	2	2	2	2	2	2	2	2	2	1	22305.5	17	15-29	Men
18	1	2	1	2	4	4	4	2			1	3	2	6	1	2	1	2	2	2	2	2	2		1	1	2	2	2	1	2	1	2	2	1	2	1	3340.72	49	45-69	Women
19	1	2	3	2	4	3	3	2			2	6		6	1	1	1	2	2	2	2	2	2	.	2	2	2	2	2	2	2	2	2	2	2	2	1	2543.72	40	30-44	Women
20	1	1	4	2	4	3	3	2			2	6		6	1	1	1	2	2	2	2	2	2	.	2	2	2	2	2	2	2	2	2	2	2	2	1	3943.34	35	30-44	Men
21	1	2	4	2	4	3	3	2			2	6		6	1	1	1	2	2	2	2	2	2	.	2	2	2	2	2	2	2	2	2	2	2	2	1	1670.36	46	45-69	Women
22	1	2	4	2	4	3	3	2			2	6		6	1	1	1	2	2	2	2	2	2	.	2	2	2	2	2	2	2	2	2	2	1	2	1	1670.36	49	45-69	Women
23	1	1	5	1	4	3	3	2			2	6		6	1	77	1	1	2	2	2	2	2	.	2	2	2	2	2	2	2	2	2	2	2	2	1	13383.3	23	15-29	Men
24	1	2	3	1	4	3	3	2			1	6		6	1	77	1	1	2	2	2	2	2	.	2	2	2	2	2	2	2	2	2	2	1	2	1	6595.38	16	15-29	Women
25	1	1	4	2	4	3	3	2			2	6		6	1	77	1	1	2	2	2	2	2	.	2	2	2	2	2	2	2	2	2	2	2	2	1	2570.47	45	45-69	Men
26	1	2	1	2	3	3	3	2			1	2	2	6	1	1	1	2	2	2	2	2	2	.	2	2	2	2	2	2	2	2	2	2	1	3	1	1670.36	58	45-69	Women
27	1	2	4	2	4	4	4	2			2	6		6	1	1	1	2	2	2	2	2	2	.	2	2	2	2	2	2	2	2	2	2	2	3	1	6595.38	24	15-29	Women
28	1	2	1	5	4	4	4	2			2	6		6	1	1	1	2	2	2	2	2	2	.	2	2	2	2	2	2	2	2	2	2	2	3	1	2505.54	60	45-69	Women
29	1	1	1	2	4	4	4	2			2	6		6	1	1	1	2	2	2	2	2	2	.	2	2	2	2	2	2	2	2	2	2	2	3	1	5140.94	52	45-69	Men
30	1	2	4	2	4	3	3	2			2	6		7	1	1	1	2	2	2	2	2	2	.	2	2	2	2	2	2	2	2	2	2	1	3	1	4396.92	25	15-29	Women
31	1	2	1	2	4	4	4	2			1	6		6	1	77	1	2	2	2	2	2	2	.	1	2	2	2	2	2	2	2	2	2	1	3	1	847.906	40	30-44	Women
32	1	2	4	2	4	4	4	2			2	6		6	1	1	1	2	2	2	2	2	2	.	2	2	2	2	2	2	2	2	2	2	2	3	1	4396.92	26	15-29	Women
33	1	1	6	2	4	4	4	2			2	4	4	6	1	1	1	2	2	2	2	2	2	.	2	2	2	2	2	2	2	2	2	2	2	3	1	3943.34	44	30-44	Men
34	1	2	3	2	4	4	4	2			2	6		6	1	1	1	2	2	2	2	2	2	.	2	2	2	2	2	2	2	2	2	2	2	3	1	1695.81	31	30-44	Women
35	1	1	3	2	4	4	4	2			2	6		6	1	1	1	2	2	2	2	2	2	.	2	2	2	2	2	2	2	2	2	2	2	3	1	7886.68	40	30-44	Men
36	1	1	4	1	4	3	3	2			2	6		6	1	1	1	2	2	2	2	2	2		2	2	2	2	2	2	2	2	2	2	2	3	1	9858.35	30	30-44	Men
37	1	1	4	2	4	3	3	2			2	6		6	1	1	1	2	2	2	2	2	2		2	2	2	2	2	2	2	2	2	2	2	3	1	3943.34	40	30-44	Men
38	1	2	4	1	4	3	3	2			2	6		6	1	1	1	2	2	2	2	2	2		2	2	2	2	2	2	2	2	2	2	2	3	1	10992.3	22	15-29	Women
39	1	2	1	2	4	3	3	2			2	6		6	1	1	1	2	2	2	2	2	2		2	2	2	2	2	2	2	2	2	2	2	3	1	847.906	43	30-44	Women
40	1	1	3	2	4	3	3	2			2	6		6	1	1	1	2	2	2	2	2	2		2	2	2	2	2	2	2	2	2	2	2	3	1	17844.4	25	15-29	Men
41	1	1	1	2	4	3	3	2			2	6		6	1	1	1	2	2	2	2	2	2		2	2	2	2	2	2	2	2	2	2	2	3	1	2570.47	53	45-69	Men
42	1	1	3	2	4	3	3	2			2	6		6	1	1	1	2	2	2	2	2	2		2	2	2	2	2	2	2	2	2	2	2	3	1	5915.01	41	30-44	Men
43	1	2	1	2	4	3	3	2			2	6		6	1	1	1	2	2	2	2	2	2		2	2	2	2	2	2	2	2	2	2	2	3	1	835.179	63	45-69	Women
44	1	2	2	2	4	3	3	2			2	6		6	1	1	1	2	2	2	2	2	2		2	2	2	2	2	2	2	2	2	2	2	3	1	1670.36	50	45-69	Women
45	1	1	2	2	4	3	3	2			2	6		6	1	1	1	2	2	2	2	2	2		2	2	2	2	2	2	2	2	2	2	2	3	1	2570.47	56	45-69	Men
46	1	2	4	1	4	3	3	2			2	6		7	1	1	1	2	2	2	2	2	2	.	2	2	2	2	2	2	2	2	2	2	2	4	1	3977.61	20	15-29	Women
47	1	2	1	2	4	4	4	2			1	2	2	6	1	1	1	2	2	2	2	2	2	.	1	1	1	1	1	1	2	1	2	1	1	4	1	1988.8	27	15-29	Women
48	1	2	4	1	4	4	4	2			1	6		6	1	1	1	2	2	2	2	2	2		2	2	2	2	2	2	2	2	2	2	1	4	1	5966.41	16	15-29	Women
49	1	1	5	2	4	4	4	2			2	6		6	2		1	1	2	2	2	2	2		2	2	2	2	2	2	2	2	2	2	2	4	1	3567.29	44	30-44	Men
50	1	1	3	2	4	4	4	2			2	6		6	1	77	1	1	2	2	2	2	2		2	2	2	2	2	2	2	2	2	2	1	4	1	5813.34	57	45-69	Men
51	1	2	1	2	3	4	4	2			2	6		6	1	77	1	2	2	2	2	2	2		2	2	2	2	2	2	2	2	2	2	1	4	1	3022.13	54	45-69	Women
52	1	2	4	2	4	5	4	2			1	6		6	1	1	1	2	2	2	2	2	2		1	2	2	2	2	2	2	2	2	2	1	4	1	7955.22	25	15-29	Women
53	1	2	1	5	4	4	4	2			2	6		6	1	1	1	2	2	2	2	2	2		2	2	2	2	2	2	2	2	2	2	2	4	1	767.046	33	30-44	Women
54	1	2	6	2	4	4	4	2			2	6		6	1	1	1	2	2	2	2	2	2		2	2	2	2	2	2	2	2	2	2	1	4	1	5966.41	23	15-29	Women
55	1	1	2	2	3	4	3	2			1	6		5	1	77	1	2	2	2	2	2	2		1	2	2	2	2	2	2	2	2	2	1	4	1	5813.34	66	45-69	Men
56	1	1	3	2	4	3	3	2			2	6		6	1	1	1	1	2	2	2	1	2		2	2	2	2	2	2	2	2	2	2	2	4	1	3488.01	47	45-69	Men
57	1	1	4	2	4	3	3	2			2	6		6	1	1	1	1	2	2	2	2	2		2	2	2	2	2	2	2	2	2	2	2	4	1	8071.33	29	15-29	Men
58	1	2	1	2	4	4	4	2			1	4	2	6	1	1	1	2	2	2	2	2	2	.	1	2	2	2	2	2	2	2	2	2	1	4	1	1511.07	51	45-69	Women
59	1	2	3	2	4	4	4	1	2	2	1	6		6	1	1	1	1	2	2	2	2	2	.	1	2	2	2	2	2	2	2	2	2	1	4	1	1534.09	38	30-44	Women
60	1	2	1	2	4	3	3	2			2	4	2	6	1	1	1	1	2	2	2	2	2	.	2	2	2	2	2	2	2	2	2	2	2	4	1	2266.6	45	45-69	Women
61	1	2	1	2	4	3	3	2			2	6		6	2		2	2	2	2	1	2	2	.	2	2	2	2	2	2	2	2	2	2	2	4	1	3022.13	60	45-69	Women
62	1	1	5	1	4	3	3	2			2	6		6	1	1	1	1	2	2	2	2	2		2	2	2	2	2	2	2	2	2	2	1	4	1	20178.3	21	15-29	Men
63	1	2	2	2	4	3	3	2			2	5	2	6	1	1	1	2	2	2	2	2	2		2	2	2	2	2	2	2	2	2	2	2	4	1	3835.23	30	30-44	Women
64	1	2	4	2	4	3	3	2			2	6		6	1	1	1	1	2	2	2	2	2		2	2	2	2	2	2	2	2	2	2	2	4	1	767.046	31	30-44	Women
65	1	1	1	2	4	4	4	2			2	6		6	1	1	1	1	2	2	2	2	2		2	2	2	2	2	2	2	2	2	2	2	4	1	4650.68	68	45-69	Men
66	1	2	1	2	4	3	3	2			2	6		6	1	1	1	2	2	2	2	2	2		2	2	2	2	2	2	2	2	2	2	1	5	1	1534.09	44	30-44	Women
67	1	2	1	2	4	4	4	2			2	6		6	1	1	1	2	2	2	2	2	2		2	2	2	2	2	2	2	2	2	2	2	5	1	3068.18	34	30-44	Women
68	1																																			5	1	0		99
69	1	2	5	2	4	3	3	2			2	6		6	1	1	1	2	2	2	2	2	2		2	2	2	2	2	2	2	2	2	2	2	5	1	3835.23	32	30-44	Women
70	1	2	1	2	4	4	4	2			2	6		6	1	77	1	2	2	2	2	2	2		2	2	2	2	2	2	2	2	2	2	1	5	1	1511.07	66	45-69	Women
71	1	2	1	2	4	4	4	2			2	6		6	1	1	1	2	2	2	2	2	2		2	2	2	2	2	2	2	2	2	2	2	5	1	1534.09	34	30-44	Women
72	1	2	4	2	4	3	3	2			2	6		6	1	1	1	2	2	2	2	2	2		2	2	2	2	2	2	2	2	2	2	1	5	1	3977.61	28	15-29	Women
73	1	2	1	2	4	4	4	2			2	6		6	1	1	1	2	2	2	2	2	2		2	2	2	2	2	2	2	2	2	2	1	5	1	2266.6	57	45-69	Women
74	1	2	1	2	4	4	4	2			1	6		6	1	77	1	2	2	2	2	2	2		1	1	2	2	2	1	2	1	2	2	1	5	1	1534.09	34	30-44	Women
75	1	2	1	2	4	3	3	2			2	6		6	1	2	1	2	2	2	2	2	2		2	2	2	2	2	2	2	2	2	2	2	5	1	2301.14	35	30-44	Women
76	1	1	3	2	4	3	3	2			2	6		6	1	1	1	2	2	2	2	2	2		2	2	2	2	2	2	2	2	2	2	2	5	1	5350.93	43	30-44	Men
77	1	2	4	2	4	3	3	2			2	6		6	1	77	1	2	2	2	2	2	2		2	2	2	2	2	2	2	2	2	2	1	5	1	1534.09	37	30-44	Women
78	1	2	3	2	4	3	3	2			2	6		6	1	1	1	2	2	2	2	2	2	.	2	2	2	2	2	2	2	2	2	2	2	5	1	7955.22	18	15-29	Women
79	1	1	3	2	4	4	4	2			1	1	2	6	1	1	1	1	2	2	2	2	2	.	1	2	2	2	2	1	2	2	2	2	1	5	1	5350.93	41	30-44	Men
80	1	2	1	2	4	3	3	2			2	6		6	2		2	2	2	2	1	1	2	.	2	2	2	2	2	2	2	2	2	2	2	5	1	1534.09	35	30-44	Women
81	1	2	6	2	4	3	3	2			2	6		7	1	1	1	2	2	2	2	2	2	.	2	2	2	2	2	2	2	2	2	2	2	5	1	5966.41	23	15-29	Women
82	1	2	3	2	4	4	4	2			2	6		6	1	77	1	2	2	2	2	2	2		2	2	2	2	2	2	2	2	2	2	1	5	1	1511.07	45	45-69	Women
83	1	2	3	2	4	3	3	2			2	6		6	1	77	1	2	2	2	2	2	2		2	2	2	2	2	2	2	2	2	2	2	5	1	2301.14	39	30-44	Women
84	1	2	1	2	4	4	4	2			2	6		6	1	77	1	2	2	2	2	2	2		2	2	2	2	2	2	2	2	2	2	1	5	1	3977.61	24	15-29	Women
85	1	2	1	2	4	4	4	2			2	6		6	1	1	1	2	2	2	2	2	2		2	2	2	2	2	2	2	2	2	2	2	5	1	2266.6	54	45-69	Women
86	1	1	1	2	4	3	3	2			2	6		7	2		2	2	2	2	2	1	2	.	2	2	2	2	2	2	2	2	2	2	2	6	1	3488.01	67	45-69	Men
87	1	2	4	1	4	4	4	2			2	6		6	1	1	1	2	2	2	2	2	2	.	2	2	2	2	2	2	2	2	2	2	2	6	1	7955.22	17	15-29	Women
88	1	2	4	2	4	4	4	2			2	6		6	1	1	1	2	2	2	2	2	2	.	2	2	2	2	2	2	2	2	2	2	2	6	1	7955.22	24	15-29	Women
89	1	1	4	2	4	4	4	2			2	6		6	1	2	1	2	2	2	2	2	2	.	2	2	2	2	2	2	2	2	2	2	1	6	1	3488.01	47	45-69	Men
90	1	1	3	2	4	5	5	2			1	6		7	1	1	1	2	2	2	2	2	2		1	2	2	2	2	2	2	2	2	2	1	6	1	5813.34	68	45-69	Men
91	1	2	1	2	4	5	5	2			1	6		6	1	77	1	2	2	2	2	1	2		1	2	1	2	2	2	2	2	2	2	1	6	1	2266.6	49	45-69	Women
92	1	2	1	2	4	3	3	2			2	6		6	1	1	1	2	2	2	2	2	2		2	2	2	2	2	2	2	2	2	2	1	6	1	1534.09	37	30-44	Women
93	1	2	1	5	4	4	4	2			2	6		6	2		2	2	2	2	2	1	2		2	2	2	2	2	2	2	2	2	2	1	6	1	2266.6	57	45-69	Women
94	1	2	4	2	4	3	3	2			2	6		6	1	1	1	1	2	2	2	2	2	.	2	2	2	2	2	2	2	2	2	2	2	6	1	5966.41	23	15-29	Women
95	1	2	3	2	4	4	4	2			1	6		6	1	77	1	2	2	2	2	2	2	.	2	2	2	2	2	2	2	2	2	2	2	6	1	5966.41	27	15-29	Women
96	1	2	1	2	4	4	4	2			2	6		6	1	1	1	2	2	2	2	2	2	.	2	2	2	2	2	2	2	2	2	2	2	8	1	1550.7	40	30-44	Women
97	1	2	2	2	4	4	4	2			1	3	2	6	1	1	1	2	2	2	2	2	2	.	1	1	2	2	2	2	2	2	2	2	1	8	1	775.35	33	30-44	Women
98	1	2	2	2	4	4	4	2			2	6		6	1	1	1	2	2	2	2	2	2	.	2	2	2	2	2	2	2	2	2	2	2	8	1	775.35	33	30-44	Women
99	1	2	1	5	4	4	4	2			2	6		6	1	1	1	2	2	2	2	2	2		2	2	2	2	2	2	2	2	2	2	2	8	1	2291.14	65	45-69	Women
100	1	2	3	2	4	4	4	2			2	6		6	1	1	1	2	2	2	2	2	2		2	2	2	2	2	2	2	2	2	2	2	8	1	1550.7	35	30-44	Women
101	1	2	1	2	4	4	4	2			1	6		1											1	1	2	2	2	2	2	2	2	2	1	9	1	2291.14	50	45-69	Women
102	1	2	2	2	4	4	3	2			1	6		6	1	2	1	2	2	2	2	2	2		2	2	2	2	2	2	2	2	2	2	1	9	1	6031.01	19	15-29	Women
103	1	2	1	4	4	4	4	2			1	6		7	1	1	1	1	2	2	2	2	2	.	1	1	1	1	1	1	2	1	2	1	1	6	1	3022.13	46	45-69	Women
104	1	1	2	2	4	4	4	2			2	6		6	1	1	1	2	2	2	2	1	2	.	2	2	2	2	2	2	2	2	2	2	2	6	1	8071.33	28	15-29	Men
105	1	2	2	2	4	4	4	2			2	6		6	1	77	1	2	2	2	2	2	2		2	2	2	2	2	2	2	2	2	2	2	6	1	1534.09	31	30-44	Women
106	1	2	4	2	4	3	3	2			2	6		6	1	1	1	2	2	2	2	2	2		2	2	2	2	2	2	2	2	2	2	2	6	1	767.046	31	30-44	Women
107	1	2	5	2	4	4	4	2			2	6		7	1	77	1	2	2	2	2	2	2		2	2	2	2	2	2	2	2	2	2	2	6	1	1534.09	39	30-44	Women
108	1	1	1	5	4	5	5	2			1	6		5	2		1	2	2	2	2	1	2		1	1	1	1	1	1	2	1	2	1	1	6	1	2325.34	64	45-69	Men
109	1	2	4	2	4	4	4	2			1	6		6	1	2	1	2	2	2	2	2	2		2	2	2	2	2	2	2	2	2	2	1	6	1	1534.09	37	30-44	Women
110	1	1	2	2	4	5	5	2			1	6		6	2		2	1	2	2	2	1	2		2	2	2	2	2	2	2	2	2	2	1	6	1	2325.34	57	45-69	Men
111	1	1	4	2	4	5	4	2			1	6		6	1	1	1	2	2	2	2	2	2		2	2	2	1	1	2	2	2	2	2	1	6	1	4650.68	51	45-69	Men
112	1	1	2	2	4	5	5	2			2	6		7	2		2	1	2	2	1	2	2		2	2	2	2	2	2	2	2	2	2	2	6	1	2325.34	54	45-69	Men
113	1	1	3	2	4	3	3	2			2	6		6	1	1	1	2	2	2	2	2	2		2	2	2	2	2	2	2	2	2	2	2	7	1	5408.86	42	30-44	Men
114	1	2	1	2	4	3	3	2			2	6		6	1	1	1	2	2	2	2	2	2		2	2	2	2	2	2	2	2	2	2	2	7	1	3054.85	67	45-69	Women
115	1	1	4	2	4	3	3	2			2	6		6	1	1	1	2	2	2	2	2	2		2	2	2	2	2	2	2	2	2	2	2	7	1	8158.72	28	15-29	Men
116	1	1	3	2	4	4	4	2			2	6		6	1	1	1	2	2	2	2	2	2	.	2	2	2	2	2	2	2	2	2	2	2	7	1	3605.91	30	30-44	Men
117	1	2	1	2	4	4	4	2			1	1	2	6	2		2	2	2	2	2	1	2	.	1	1	2	2	2	2	2	2	2	2	1	7	1	1550.7	41	30-44	Women
118	1	1	1	2	4	4	4	2			1	6		1										.	1	2	2	2	2	2	2	2	2	2	1	7	1	2350.51	66	45-69	Men
119	1	2	1	2	4	3	3	2			1	6		6	1	77	1	1	2	2	2	2	2	.	1	2	2	2	2	2	2	2	2	2	1	7	1	1527.42	53	45-69	Women
120	1	2	1	2	4	4	4	2			1	6		6	1	77	1	1	2	2	2	2	2	.	1	2	2	2	2	2	2	2	2	2	1	7	1	775.35	30	30-44	Women
121	1	2	1	2	4	3	3	2			2	6		4	1	1	1	2	2	2	2	2	2	.	2	2	2	2	2	2	2	2	2	2	2	7	1	1550.7	35	30-44	Women
122	1	2	5	2	4	5	5	2			1	5	3	6	1	1	1	2	2	2	2	2	2	.	1	1	1	2	2	2	2	2	2	2	1	7	1	2010.34	26	15-29	Women
123	1	2	3	2	4	4	3	2			2	6		7	1	1	1	2	2	2	2	2	2		2	2	2	2	2	2	2	2	2	2	2	7	1	2010.34	23	15-29	Women
124	1	2	1	2	2	5	4	2			1	6		1											1	1	2	2	1	1	2	1	2	2	1	7	1	3054.85	64	45-69	Women
125	1	2	2	2	4	5	4	2			1	5	2	6	1	2	1	2	2	2	2	2	2		1	1	2	2	2	1	2	1	2	2	1	7	1	2010.34	26	15-29	Women
126	1	1	4	2	4	3	3	2			2	6		6	1	1	1	2	2	2	2	2	2		2	2	2	2	2	2	2	2	2	2	1	7	1	3525.77	68	45-69	Men
127	1	2	2	2	3	4	3	2			1	5	2	5	1	1	1	2	2	2	2	2	2	.	2	2	2	2	2	2	2	2	2	2	1	7	1	775.35	33	30-44	Women
128	1	1	2	2	3	4	4	2			1	6		6	1	1	1	2	2	2	2	2	2	.	2	2	2	2	2	2	2	2	2	2	1	7	1	2350.51	45	45-69	Men
129	1	1	2	2	3	4	4	2			1	6		5	1	1	1	2	2	2	2	2	2		2	2	2	2	2	2	2	2	2	2	1	7	1	3525.77	67	45-69	Men
130	1	2	1	2	3	4	4	2			1	6		5	1	1	1	2	2	2	2	2	2		1	1	2	2	2	1	2	2	2	2	1	7	1	2291.14	46	45-69	Women
131	1	2	1	2	4	3	3	2			2	6		6	1	1	1	2	2	2	2	2	2		2	2	2	2	2	2	2	2	2	2	2	7	1	1550.7	35	30-44	Women
132	1	2	3	1	4	3	3	2			1	6		7	1	1	1	2	2	2	2	2	2		1	1	2	2	2	1	2	1	2	2	1	7	1	6031.01	17	15-29	Women
133	1	2	4	1	4	4	5	2			1	6		6	1	1	1	2	2	2	2	2	2	.	2	2	2	1	2	2	2	2	2	2	2	8	1	6031.01	20	15-29	Women
134	1	2	1	2	4	5	5	2			1	6		5	1	1	1	2	2	2	2	2	2	.	1	2	2	2	2	2	2	2	2	2	2	8	1	775.35	40	30-44	Women
135	1	2	1	2	4	4	4	2			2	6		3	2		1	2	2	2	2	2	2	.	2	2	2	2	2	2	2	2	2	2	2	8	1	1527.42	54	45-69	Women
136	1	2	3	2	4	3	3	2			2	6		6	1	77	1	1	2	2	2	2	2	.	2	2	2	2	2	2	2	2	2	2	2	8	1	4020.67	25	15-29	Women
137	1	1	3	88	4	2	2	2			2	6		6	1	77	1	1	2	2	2	2	2	.	2	2	2	2	2	2	2	2	2	2	2	8	1	1802.95	42	30-44	Men
138	1	2	1	2	4	4	4	2			1	6		6	1	2	1	2	2	2	2	2	2		1	2	2	2	2	2	2	2	2	2	1	8	1	2326.05	37	30-44	Women
139	1	2	1	2	4	4	4	2			1	6		6	1	2	1	2	2	2	2	2	2		1	2	2	2	2	2	2	2	2	2	1	8	1	3054.85	48	45-69	Women
140	1	2	1	2	4	3	3	2			2	6		6	1	1	1	2	2	2	2	2	2		2	2	2	2	2	2	2	2	2	2	2	8	1	763.712	50	45-69	Women
141	1	1	4	2	4	3	3	2			2	6		6	1	1	1	2	2	2	2	2	2		2	2	2	2	2	2	2	2	2	2	2	8	1	8158.72	21	15-29	Men
142	1	2	2	2	3	3	3	1	1	2	2	5	2	6	1	1	1	2	2	2	2	2	2	.	2	2	2	2	2	2	2	2	2	2	2	8	1	2326.05	35	30-44	Women
143	1	2	1	2	3	3	3	2			2	5	2	6	1	1	1	2	2	2	2	2	2	.	2	2	2	2	2	2	2	2	2	2	1	8	1	1527.42	50	45-69	Women
144	1	2	1	2	4	4	4	2			2	6		6	1	1	1	2	2	2	2	2	2		2	2	2	2	2	2	2	2	2	2	2	8	1	4020.67	22	15-29	Women
145	1	2	1	2	4	4	4	2			2	6		6	1	1	1	2	2	2	2	2	2		2	2	2	2	2	2	2	2	2	2	2	8	1	2291.14	50	45-69	Women
146	1	2	1	2	4	3	3	2			1	6		6	1	1	1	2	2	2	2	2	2		2	2	2	2	2	2	2	2	2	2	1	8	1	2291.14	54	45-69	Women
147	1	2	1	1	3	4	4	2			1	6		4	1	1	1	2	2	2	2	2	2		2	2	2	2	2	2	2	2	2	2	1	8	1	763.712	69	45-69	Women
148	1	1	5	1	4	2	2	2			2	6		6	1	77	1	1	2	2	2	2	2	.	2	2	2	2	2	2	2	2	2	2	2	9	1	1802.95	32	30-44	Men
149	1	1	1	88	4	3	3	2			2	6		6	1	77	1	1	2	2	2	2	2	.	2	2	2	2	2	2	2	2	2	2	2	9	1	1802.95	40	30-44	Men
150	1	2	2	2	4	4	4	2			2	6		6	1	1	1	2	2	2	2	2	2	.	2	2	2	2	2	2	2	2	2	2	2	9	1	775.35	32	30-44	Women
151	1	1	1	2	4	4	4	2			2	6		5	1	1	1	2	2	2	2	2	2	.	2	2	2	2	2	2	2	2	2	2	2	9	1	1175.26	60	45-69	Men
152	1	1	1	2	4	4	4	2			2	6		6	2		2	2	2	2	1	2	2	.	2	2	2	2	2	2	2	2	2	2	2	9	1	5876.28	48	45-69	Men
153	1	1	1	2	4	4	4	2			2	6		6	1	1	1	2	2	2	2	2	2	.	2	2	2	2	2	2	2	2	2	2	2	9	1	2350.51	51	45-69	Men
154	1	1	3	2	4	4	4	2			2	6		6	1	1	1	2	2	2	2	2	2		2	2	2	2	2	2	2	2	2	2	2	9	1	3525.77	62	45-69	Men
155	1	1	1	2	4	3	3	2			2	6		6	1	1	1	2	2	2	2	2	2		2	2	2	2	2	2	2	2	2	2	2	9	1	4701.03	58	45-69	Men
156	1	2	1	2	3	4	4	2			2	6		4	1	1	1	2	2	2	2	2	2		2	2	2	2	2	2	2	2	2	2	1	9	1	3054.85	61	45-69	Women
157	1	2	1	2	3	3	3	2			2	6		6	2		2	2	2	2	2	1	2		2	2	2	2	2	2	2	2	2	2	2	9	1	763.712	65	45-69	Women
158	1	1	3	1	4	3	3	2			2	6		6	1	1	1	2	2	2	2	2	2		2	2	2	2	2	2	2	2	2	2	2	9	1	1802.95	32	30-44	Men
159	1	2	1	2	4	3	3	2			2	6		6	2		1	2	2	2	2	2	2		2	2	2	2	2	2	2	2	2	2	1	9	1	775.35	30	30-44	Women
160	1	2	1	1	4	4	4	2			1	6		5	1	1	1	2	2	2	2	2	2		2	2	2	2	2	2	2	2	2	2	1	9	1	775.35	40	30-44	Women
161	1	1	2	2	4	3	3	2			2	6		6	1	2	1	2	2	2	2	2	2		2	2	2	2	2	2	2	2	2	2	2	9	1	2350.51	47	45-69	Men
162	1	2	2	2	4	4	4	2			2	6		6	1	2	1	2	2	2	2	2	2		2	2	2	2	2	2	2	2	2	2	1	9	1	2010.34	27	15-29	Women
163	1	1	1	2	4	4	4	2			2	6		6	1	2	1	2	2	2	2	2	2		2	2	2	2	2	2	2	2	2	2	2	9	1	1175.26	50	45-69	Men
164	1	2	2	2	4	5	3	2			2	6		6	1	1	1	1	2	2	2	2	2	.	2	2	2	2	2	2	2	2	2	2	1	9	1	775.35	33	30-44	Women
165	1	2	3	2	4	4	4	2			2	6		6	1	1	1	2	2	2	2	2	2	.	2	2	2	2	2	2	2	2	2	2	1	9	1	4020.67	20	15-29	Women
166	1	2	4	2	4	5	5	2			1	3	2	6	1	1	1	2	2	2	2	2	2	.	1	1	2	2	2	2	1	1	2	2	1	10	1	1858.82	30	30-44	Women
167	1	1	1	2	3	5	5	2			1	6		5	2		2	2	2	2	2	2	1	"bamboo stick"	2	2	2	2	2	2	2	2	2	2	1	10	1	2817.55	50	45-69	Men
168	1	2	1	2	4	5	5	2			2	4	2	6	1	1	1	2	2	2	2	2	2	.	2	2	2	2	2	2	2	2	2	2	1	10	1	1858.82	35	30-44	Women
169	1	1	3	2	4	5	4	2			2	6		6	1	1	1	2	2	2	2	2	1	"bamboo stick"	2	2	2	2	2	2	2	2	2	2	2	10	1	4322.38	40	30-44	Men
170	1	2	3	2	4	3	3	2			2	6		6	1	1	1	2	2	2	2	2	2	.	2	2	2	2	2	2	2	2	2	2	2	10	1	4819.56	25	15-29	Women
171	1	1	4	2	4	4	4	2			1	6		6	1	1	1	2	2	2	2	2	1	"bamboo"	2	2	2	2	2	2	2	2	2	2	2	10	1	2817.55	45	45-69	Men
172	1	2	3	2	4	4	5	2			1	4	2	6	1	1	1	2	2	2	2	2	2	.	2	2	2	2	2	2	2	2	2	2	2	10	1	1858.82	30	30-44	Women
173	1	2	1	2	4	4	4	2			2	6		6	1	77	1	1	2	2	2	2	2	.	2	2	2	2	2	2	2	2	2	2	2	10	1	929.409	30	30-44	Women
174	1	2	1	2	4	3	3	2			2	6		6	1	77	1	1	2	2	2	2	2	.	2	2	2	2	2	2	2	2	2	2	2	10	1	2788.23	33	30-44	Women
175	1	1	3	1	4	3	3	2			2	6		6	1	77	1	2	2	2	2	2	2	.	2	2	2	2	2	2	2	2	2	2	2	10	1	9779.82	16	15-29	Men
176	1	1	3	1	4	3	3	2			2	6		6	1	77	1	1	2	2	2	1	2	.	2	2	2	2	2	2	2	2	2	2	2	10	1	24449.5	15	15-29	Men
177	1	2	2	1	4	3	3	2			2	6		6	1	77	1	1	2	2	2	2	2	.	2	2	2	2	2	2	2	2	2	2	2	10	1	12048.9	24	15-29	Women
178	1	2	1	2	4	4	3	2			2	6		6	1	77	1	1	2	2	2	1	2	.	2	2	2	2	2	2	2	2	2	2	1	10	1	4819.56	26	15-29	Women
179	1	1	4	2	4	3	3	2			1	6		6	1	77	1	2	2	2	2	2	2	.	2	2	2	2	2	2	2	2	2	2	1	10	1	4322.38	44	30-44	Men
180	1	2	1	5	3	4	4	2			1	6		6	2		2	2	2	2	2	2	2		1	2	2	2	2	2	2	2	2	2	1	10	1	3661.83	64	45-69	Women
181	1	2	1	2	4	4	4	2			1	3	2	6	2		2	2	2	2	2	1	2		1	1	2	2	2	2	2	1	2	2	1	10	1	2788.23	37	30-44	Women
182	1	2	2	2	4	4	4	2			1	4	2	6	1	1	1	2	2	2	2	2	2		1	1	2	2	2	1	2	1	2	2	1	10	1	4577.29	45	45-69	Women
183	1	2	2	2	4	4	4	2			2	6		7	1	2	1	2	2	2	2	2	2		2	2	2	2	2	2	2	2	2	2	2	10	1	2746.38	62	45-69	Women
184	1	2	1	2	4	4	4	2			1	6		6	2		2	2	2	2	2	1	2		1	2	2	2	2	1	2	1	2	2	1	10	1	1830.92	45	45-69	Women
185	1	2	4	1	4	3	3	2			2	6		6	2		2	2	2	2	2	1	2		2	2	2	2	2	2	2	2	2	2	2	10	1	14458.7	21	15-29	Women
186	1	2	4	2	4	3	3	2			2	1	2	6	1	1	1	2	2	2	2	2	2	.	2	2	2	2	2	2	2	2	2	2	2	11	1	4819.56	25	15-29	Women
187	1	2	1	2	4	4	4	2			1	1	2	6	1	2	1	2	2	2	2	2	2	.	1	2	2	2	2	1	2	2	2	2	1	11	1	2746.38	59	45-69	Women
188	1	2	3	2	4	4	4	2			2	6		6	1	1	1	2	2	2	2	2	2	.	2	2	2	2	2	2	2	2	2	2	2	11	1	1858.82	39	30-44	Women
189	1	2	2	2	4	4	4	2			2	6		6	1	1	1	2	2	2	2	2	2	.	2	2	2	2	2	2	2	2	2	2	2	11	1	4647.04	33	30-44	Women
190	1	2	3	2	4	4	4	2			2	6		6	1	1	1	2	2	2	2	2	2	.	2	2	2	2	2	2	2	2	2	2	2	11	1	929.409	32	30-44	Women
191	1	2	3	2	4	4	4	2			2	6		6	1	1	1	2	2	2	2	2	2	.	2	2	2	2	2	2	2	2	2	2	2	11	1	2788.23	36	30-44	Women
192	1	2	3	2	4	3	3	2			2	6		6	2		1	2	2	2	2	2	2	.	2	2	2	2	2	2	2	2	2	2	2	11	1	1830.92	47	45-69	Women
193	1	2	1	2	4	4	4	2			2	6		6	1	1	1	2	2	2	2	2	2		2	2	2	2	2	2	2	2	2	2	2	11	1	1858.82	35	30-44	Women
194	1	2	1	2	4	4	4	2			1	5	2	6	2		2	2	2	2	2	1	2		1	2	2	2	2	1	2	2	2	2	1	11	1	1830.92	55	45-69	Women
195	1	1	1	2	4	4	4	2			1	6		6	2		2	2	2	2	2	1	2		1	2	2	2	2	2	2	2	2	2	1	11	1	2817.55	50	45-69	Men
196	1	2	1	5	3	4	4	2			1	3	2	6	1	1	1	2	2	2	2	2	2		1	2	2	2	2	1	2	2	2	2	1	11	1	1830.92	60	45-69	Women
197	1	2	1	2	4	4	4	2			1	6		6	1	1	1	2	2	2	2	2	2		1	2	2	2	2	2	2	2	2	2	1	11	1	2746.38	50	45-69	Women
198	1	2	4	2	4	3	3	2			1	6		6	1	1	1	2	2	2	2	2	2		2	2	2	2	2	2	2	2	2	2	2	11	1	9639.12	28	15-29	Women
199	1	1	4	2	4	3	3	2			2	6		6	1	1	1	2	2	2	2	2	2		2	2	2	2	2	2	2	2	2	2	2	11	1	2817.55	47	45-69	Men
200	1	2	1	2	4	3	3	2			2	6		6	1	1	1	2	2	2	2	2	2		2	2	2	2	2	2	2	2	2	2	2	11	1	2788.23	30	30-44	Women
201	1	2	1	2	4	3	3	2			2	6		6	1	1	1	2	2	2	2	2	2		2	2	2	2	2	2	2	2	2	2	2	11	1	929.409	34	30-44	Women
202	1	2	1	2	4	3	3	2			1	6		6	1	1	1	2	2	2	2	2	2		2	2	2	2	2	2	2	2	2	2	2	11	1	929.409	35	30-44	Women
203	1	2	1	2	4	3	3	2			2	6		6	1	1	1	2	2	2	2	2	2		2	2	2	2	2	2	2	2	2	2	2	11	1	929.409	32	30-44	Women
204	1	1	3	2	4	3	3	2			2	6		6	1	1	1	2	2	2	2	2	2		2	2	2	2	2	2	2	2	2	2	2	11	1	29339.5	20	15-29	Men
205	1	2	4	2	4	3	3	2			2	6		6	1	1	1	2	2	2	2	2	2		2	2	2	2	2	2	2	2	2	2	2	11	1	2409.78	21	15-29	Women
206	1	1	2	2	4	3	3	2			2	6		6	1	1	1	2	2	2	2	2	2	.	2	2	2	2	2	2	2	2	2	2	1	12	1	8452.65	65	45-69	Men
207	1	2	2	2	4	3	3	2			2	6		6	1	1	1	2	2	2	2	2	2	.	2	2	2	2	2	2	2	2	2	2	2	12	1	929.409	32	30-44	Women
208	1	2	3	2	4	3	4	2			1	5	2	6	1	1	1	1	2	2	2	2	2	.	1	2	2	2	2	2	2	2	2	2	1	12	1	2788.23	35	30-44	Women
209	1	1	4	2	4	4	4	2			2	6		6	1	1	1	2	2	2	2	2	2	.	2	2	2	2	2	2	2	2	2	2	1	12	1	5635.1	50	45-69	Men
210	1	2	1	2	4	4	4	2			2	6		6	1	1	1	1	2	2	2	2	2	.	2	2	2	2	2	2	2	2	2	2	2	12	1	4819.56	17	15-29	Women
211	1	2	2	2	4	4	4	2			2	6		6	1	1	1	2	2	2	2	2	2	.	2	2	2	2	2	2	2	2	2	2	1	12	1	1858.82	34	30-44	Women
212	1	1	5	1	4	4	4	2			2	6		6	1	1	1	2	2	2	2	2	2	.	1	2	2	2	2	2	2	2	2	2	1	12	1	14669.7	23	15-29	Men
213	1	2	1	2	4	4	4	2			2	2	2	6	1	1	1	2	2	2	2	2	2		2	2	2	2	2	2	2	2	2	2	2	12	1	929.409	35	30-44	Women
214	1	2	1	2	4	5	5	2			2	6		6	1	1	1	2	2	2	2	1	2		2	2	2	2	2	2	2	2	2	2	2	12	1	5492.75	45	45-69	Women
215	1	2	5	2	4	3	3	2			1	6		7	1	1	1	2	2	2	2	2	2		1	1	2	2	2	1	2	2	2	2	1	12	1	7229.34	27	15-29	Women
216	1	1	1	2	4	3	3	2			2	6		6	2		2	2	2	2	2	1	2		2	2	2	2	2	2	2	2	2	2	2	12	1	6483.58	44	30-44	Men
217	1	1	2	2	4	3	3	2			2	6		6	2		2	2	2	2	2	1	2		2	2	2	2	2	2	2	2	2	2	2	12	1	2817.55	66	45-69	Men
218	1	2	1	2	4	4	3	1	1	2	2	3	2	6	1	1	2	2	2	2	2	1	2		2	2	2	2	2	2	2	2	2	2	2	12	1	2746.38	57	45-69	Women
219	1	2	4	2	4	3	3	2			2	6		6	1	1	1	2	2	2	2	2	2		2	2	2	2	2	2	2	2	2	2	2	12	1	929.409	35	30-44	Women
220	1	2	2	2	4	3	3	2			2	6		6	2		2	2	2	2	2	1	2		2	2	2	2	2	2	2	2	2	2	2	12	1	4819.56	24	15-29	Women
221	1	2	4	2	4	3	3	2			2	6		6	1	1	1	2	2	2	2	2	2		2	2	2	2	2	2	2	2	2	2	2	12	1	2788.23	43	30-44	Women
222	1	2	2	2	4	3	4	2			2	6		7	1	1	1	2	2	2	2	2	2		2	2	2	2	2	2	2	2	2	2	1	12	1	4819.56	25	15-29	Women
223	1	2	1	2	4	3	3	2			2	6		6	2		2	2	2	2	1	2	2		2	2	2	2	2	2	2	2	2	2	2	12	1	2409.78	25	15-29	Women
224	1	2	1	2	4	4	4	2			2	6		6	1	1	1	2	2	2	2	1	2		2	2	2	2	2	2	2	2	2	2	1	12	1	2746.38	45	45-69	Women
225	1	1	4	2	4	3	3	2			2	6		6	1	2	1	2	2	2	2	2	2		2	2	2	2	2	2	2	2	2	2	1	12	1	2817.55	45	45-69	Men
226	2	2	1	2	4	5	5	2			2	3	2	6	1	1	1	1	2	2	2	2	2		2	2	2	2	2	2	2	2	2	2	1	13	1	4319.7	20	15-29	Women
227	2	2	1	2	4	4	4	2			1	1	2	6	2		2	2	2	2	2	1	2	.	1	1	1	1	1	1	2	1	1	2	1	13	1	3282.04	46	45-69	Women
228	2	2	1	2	4	5	5	2			2	6		6	2		2	2	2	2	2	1	2		2	2	2	2	2	2	2	2	2	2	1	13	1	1666.03	41	30-44	Women
229	2	2	4	2	4	4	4	2			2	6		6	1	1	1	2	2	2	2	2	2	.	2	2	2	2	2	2	2	2	2	2	1	13	1	4319.7	24	15-29	Women
230	2	2	2	2	4	4	4	2			1	6		6	1	1	1	1	2	2	2	2	2		1	1	1	2	2	1	2	1	1	1	1	13	1	2499.04	33	30-44	Women
231	2	1	2	2	4	4	4	2			2	6		6	1	1	1	2	2	2	2	2	2	.	2	2	2	2	2	2	2	2	2	2	2	13	1	3874.08	37	30-44	Men
232	2	1	1	2	4	4	4	2			2	6		6	2		1	2	2	2	1	1	2		2	2	2	2	2	2	2	2	2	2	2	13	1	3787.99	47	45-69	Men
233	2	2	3	2	4	4	4	2			2	6		6	1	2	1	2	2	2	2	2	2		2	2	2	2	2	2	2	2	2	2	2	13	1	10799.2	23	15-29	Women
234	2	2	3	2	4	4	4	2			2	6		6	1	1	1	2	2	2	2	2	2		2	2	2	2	2	2	2	2	2	2	2	13	1	10799.2	21	15-29	Women
235	2	2	1	2	4	5	4	2			1	6		5	2		1	1	1	2	2	1	2		2	2	2	2	2	1	2	2	2	2	1	13	1	2461.53	61	45-69	Women
236	2	2	2	2	4	4	4	2			2	6		6	2		1	2	2	2	2	2	2	.	2	2	2	2	2	2	2	2	2	2	2	13	1	1666.03	30	30-44	Women
237	2	2	1	2	4	4	4	2			2	6		6	1	77	1	1	2	2	2	1	2	.	2	2	2	2	2	2	2	2	2	2	1	13	1	8639.39	26	15-29	Women
238	2	2	1	2	4	4	4	2			2	6		6	1	1	1	2	2	2	2	2	2	.	2	2	2	2	2	2	2	2	2	2	1	13	1	1666.03	30	30-44	Women
239	2	2	1	2	4	4	4	2			2	6		6	1	77	1	2	2	2	2	2	2		2	2	2	2	2	2	2	2	2	2	1	13	1	4319.7	28	15-29	Women
240	2	2	1	2	4	3	3	2			2	6		6	2		2	2	2	2	1	2	2		2	2	2	2	2	2	2	2	2	2	1	13	1	1641.02	47	45-69	Women
241	2	2	1	2	4	4	4	2			2	6		6	1	1	1	2	2	2	2	2	2		2	2	2	2	2	2	2	2	2	2	2	13	1	0	52	45-69	Women
242	2	2	1	2	4	4	4	2			2	6		6	1	1	1	2	2	2	2	2	2		2	2	2	2	2	2	2	2	2	2	2	13	1	4319.7	28	15-29	Women
243	2	2	1	2	4	4	4	2			2	6		6	1	77	2	2	2	2	1	2	2		2	2	2	2	2	2	2	2	2	2	2	13	1	2461.53	51	45-69	Women
244	2	2	1	2	1			2			2	6		1											1	1	1	2	2	2	2	2	2	2	2	13	1	1641.02	60	45-69	Women
245	2	1	3	2	4	3	3	2			2	6		6	1	1	1	2	2	2	2	2	2		2	2	2	2	2	2	2	2	2	2	2	13	1	8765.49	23	15-29	Men
246	2	2	6	2	4	4	4	2			2	6		6	1	1	2	2	2	2	2	2	2	.	2	2	2	2	2	2	2	2	2	2	2	14	1	4319.7	24	15-29	Women
247	2	2	3	2	4	3	4	2			2	6		6	1	1	1	2	2	2	2	2	2	.	2	2	2	2	2	2	2	2	2	2	2	14	1	2499.04	34	30-44	Women
248	2	1	5	2	4	3	3	2			2	6		6	1	1	1	2	1	2	2	2	2	.	2	2	2	2	2	2	2	2	2	2	2	14	1	5811.12	36	30-44	Men
249	2	1	4	2	4	3	3	2			2	5	2	6	1	1	1	2	2	2	2	2	2		2	2	2	2	2	2	2	2	2	2	1	14	1	5050.65	62	45-69	Men
250	2	1	7	2	4	4	4	2			2	6		6	1	1	1	2	2	2	2	1	2		2	2	2	2	2	2	2	2	2	2	2	14	1	7748.17	44	30-44	Men
251	2	2	4	1	4	3	3	2			2	6		6	1	1	1	2	2	2	2	2	2		2	2	2	2	2	2	2	2	2	2	2	14	1	8639.39	15	15-29	Women
252	2	1	5	2	4	3	3	2			2	2	3	7	1	1	1	2	2	2	2	2	2		2	2	2	2	2	2	2	2	2	2	2	14	1	13148.2	28	15-29	Men
253	2	2	1	3	4	4	3	2			1	2	2	7	1	1	1	2	2	2	2	2	2		1	2	2	2	2	2	2	2	2	2	1	14	1	2461.53	50	45-69	Women
254	2	2	4	2	4	3	3	2			2	6		6	1	1	1	2	2	2	2	2	2		2	2	2	2	2	2	2	2	2	2	1	14	1	2499.04	41	30-44	Women
255	2	2	5	2	4	3	3	2			2	6		6	1	1	1	2	2	2	2	2	2		2	2	2	2	2	2	2	2	2	2	2	14	1	6479.54	28	15-29	Women
256	2	1	6	2	4	3	3	2			2	6		6	1	1	1	2	2	2	2	2	2		2	2	2	2	2	2	2	2	2	2	2	14	1	0	31	30-44	Men
257	2	2	1	2	4	4	4	2			2	6		6	1	77	1	2	2	2	2	2	2		2	2	2	2	2	2	2	2	2	2	2	14	1	2499.04	41	30-44	Women
258	2	2	3	2	4	3	3	2			2	6		6	1	1	1	2	2	2	2	2	2		2	2	2	2	2	2	2	2	2	2	2	14	1	2461.53	48	45-69	Women
259	2	2	3	2	4	3	3	2			2	6		6	1	1	1	2	2	2	2	2	2		2	2	2	2	2	2	2	2	2	2	2	14	1	1666.03	30	30-44	Women
260	2	1	6	1	4	3	3	2			2	6		6	1	1	1	2	2	2	2	2	2		2	2	2	2	2	2	2	2	2	2	2	14	1	13148.2	23	15-29	Men
261	2	1	5	2	4	3	3	2			2	6		6	2		2	2	2	2	2	1	2	.	2	2	2	2	2	2	2	2	2	2	2	14	1	2525.32	56	45-69	Men
262	2	2	1	2	4	4	4	2			1	2	2	7	1	1	1	2	2	2	2	2	2	.	1	2	1	2	2	2	2	2	2	2	1	14	1	1666.03	35	30-44	Women
263	2	2	4	2	4	3	3	2			2	2	3	6	1	1	1	1	2	1	2	2	2		2	2	2	2	2	2	2	2	2	2	2	14	1	2499.04	32	30-44	Women
264	2	2	1	5	3	4	4	2			2	6		6	1	1	1	2	2	2	2	2	2		2	2	2	2	2	2	2	2	2	2	1	14	1	2461.53	65	45-69	Women
265	2	2	3	2	4	4	4	2			1	6		6	1	1	1	2	2	2	2	2	2		1	2	2	2	2	1	2	2	2	2	1	14	1	0	37	30-44	Women
266	2	2	5	2	4	4	4	2			1	5	2	6	1	1	1	1	2	2	2	2	2	.	2	2	2	2	2	2	2	2	2	2	1	15	1	3332.06	36	30-44	Women
267	2	2	1	2	3	5	4	2			1	1	2	6	1	1	1	1	2	2	2	2	2	.	2	2	2	2	2	2	2	2	2	2	2	15	1	4102.55	58	45-69	Women
268	2	2	1	2	4	4	4	2			1	6		6	1	1	1	2	2	1	2	2	2	.	2	2	2	2	2	2	2	2	2	2	1	15	1	1641.02	60	45-69	Women
269	2	2	2	2	4	4	4	2			1	6		7	1	1	1	2	2	1	2	2	2	.	2	2	2	2	2	2	2	2	2	2	1	15	1	1666.03	38	30-44	Women
270	2	2	1	2	4	4	4	2			2	6		6	1	1	1	1	1	1	1	1	2	.	2	2	2	2	2	2	2	2	2	2	2	15	1	4319.7	22	15-29	Women
271	2	1	2	2	4	4	4	2			2	6		6	1	1	1	2	2	2	2	2	2		2	2	2	2	2	2	2	2	2	2	2	15	1	2525.32	58	45-69	Men
272	2	1	5	2	4	4	4	2			1	6		7	1	1	1	2	2	2	2	2	2		2	2	2	2	2	2	2	2	2	2	1	15	1	3787.99	52	45-69	Men
273	2	2	1	2	4	4	4	2			1	1	2	7	1	1	1	2	2	2	2	2	2		2	2	2	2	2	2	2	2	2	2	1	15	1	820.511	45	45-69	Women
274	2	2	2	2	4	4	4	2			2	6		6	1	1	1	2	2	2	2	2	2		2	2	2	2	2	2	2	2	2	2	2	15	1	2499.04	35	30-44	Women
275	2	2	2	2	4	3	3	2			2	6		6	1	1	1	2	2	2	2	2	2		2	2	2	2	2	2	2	2	2	2	2	15	1	833.014	30	30-44	Women
276	2	1	4	2	4	3	3	2			2	6		6	2		2	2	2	2	2	1	2		2	2	2	2	2	2	2	2	2	2	2	15	1	5811.12	35	30-44	Men
277	2	2	1	2	2	4	4	2			2	6		7	2		2	2	2	2	2	1	2		2	2	2	2	2	2	2	2	2	2	1	15	1	2461.53	61	45-69	Women
278	2	2	1	2	4	3	3	2			2	6		6	1	77	1	2	2	2	2	2	2		2	2	2	2	2	2	2	2	2	2	2	15	1	1666.03	30	30-44	Women
279	2	2	5	2	4	5	5	2			2	6		6	1	1	1	2	2	2	2	2	2		2	2	2	2	2	2	2	2	2	2	2	15	1	4319.7	27	15-29	Women
280	2	2	4	2	4	3	3	2			2	6		6	1	77	1	2	2	2	2	2	2		2	2	2	2	2	2	2	2	2	2	2	15	1	1666.03	30	30-44	Women
281	2	2	1	2	4	3	3	2			1	6		7	1	1	1	1	2	2	2	2	2		1	2	2	2	2	1	2	1	2	2	1	15	1	2499.04	40	30-44	Women
282	1	1	4	2	3	4	4	2			2	6		6	1	1	1	2	2	2	2	2	2		2	2	2	2	2	2	2	2	2	2	2	1	1	2570.47	45	45-69	Men
283	1	1	4	1	4	3	3	2			2	6		6	1	1	1	2	2	2	2	2	2		2	2	2	2	2	2	2	2	2	2	2	1	1	13383.3	15	15-29	Men
284	1	2	5	1	4	3	3	2			2	6		6	1	1	1	2	2	2	2	2	2		2	2	2	2	2	2	2	2	2	2	2	1	1	4396.92	22	15-29	Women
285	1	1	4	1	4	3	3	2			2	6		6	1	1	1	2	2	2	2	2	2		2	2	2	2	2	2	2	2	2	2	2	1	1	8922.2	22	15-29	Men
286	1	2	1	2	4	3	3	2			2	6		6	1	1	1	2	2	2	2	2	2		2	2	2	2	2	2	2	2	2	2	2	1	1	2543.72	31	30-44	Women
287	1	2	1	2	4	4	4	2			1	1	2	6	1	1	1	2	2	2	2	2	2	.	1	2	2	2	2	1	2	2	2	2	1	1	1	2505.54	48	45-69	Women
288	1	2	4	2	4	3	3	2			2	6		6	1	1	1	2	2	2	2	2	2		2	2	2	2	2	2	2	2	2	2	2	1	1	1695.81	36	30-44	Women
289	1	1	3	2	4	3	3	2			2	6		6	1	1	1	2	2	2	2	2	2		2	2	2	2	2	2	2	2	2	2	2	1	1	5140.94	67	45-69	Men
290	1	2	4	2	4	4	4	2			2	6		6	1	1	1	2	2	2	2	2	2	.	2	2	2	2	2	2	2	2	2	2	2	1	1	4396.92	24	15-29	Women
291	1	1	4	2	4	3	3	2			2	6		6	1	1	1	2	2	2	2	2	2	.	2	2	2	2	2	2	2	2	2	2	2	1	1	6426.18	50	45-69	Men
292	1	2	3	2	4	4	4	2			2	6		6	1	1	1	2	2	2	2	2	2	.	2	2	2	2	2	2	2	2	2	2	1	1	1	4396.92	25	15-29	Women
293	1	1	4	2	4	3	3	2			2	6		6	1	1	1	2	2	2	2	2	2	.	2	2	2	2	2	2	2	2	2	2	2	1	1	3943.34	40	30-44	Men
294	1	2	4	2	1			1	2	2	2	5	3	6	1	1	1	2	2	2	2	2	2		2	2	2	2	2	2	2	2	2	2	2	1	1	1670.36	62	45-69	Women
295	1	2	1	2	4	3	3	2			1	2	3	6	1	1	1	2	2	2	2	2	2		2	2	2	2	2	2	2	2	2	2	1	1	1	5011.07	46	45-69	Women
296	1	2	4	2	4	3	3	2			2	6		7	1	1	1	2	2	2	2	2	2		2	2	2	2	2	2	2	2	2	2	2	1	1	1670.36	46	45-69	Women
297	2	1	3	2	4	4	4	2			1	4	2	6	1	1	1	1	2	2	2	2	2		1	2	2	2	2	1	2	1	2	2	1	15	1	7575.97	58	45-69	Men
298	2	2	5	2	4	3	3	2			2	6		7	1	1	1	1	2	2	2	2	2		2	2	2	2	2	2	2	2	2	2	2	15	1	2461.53	45	45-69	Women
299	2	2	1	2	4	5	5	2			1	6		6	2		2	2	2	2	1	1	2		1	1	2	2	1	1	2	1	2	2	1	15	1	1641.02	45	45-69	Women
300	2	2	2	2	4	3	3	2			2	6		6	1	1	1	2	2	2	2	2	2		2	2	2	2	2	2	2	2	2	2	2	15	1	833.014	31	30-44	Women
301	1	1	1	2	4	4	4	2			2	6		6	1	1	1	2	2	2	2	2	2	.	2	2	2	2	2	2	2	2	2	2	2	16	1	3928.44	52	45-69	Men
302	1	1	5	1	4	4	4	2			1	6		6	1	1	1	2	2	2	2	2	2	.	2	2	2	2	2	2	2	2	2	2	2	16	1	13635.8	18	15-29	Men
303	1	2	5	1	4	3	3	2			2	6		6	1	1	1	2	2	2	2	2	2	.	2	2	2	2	2	2	2	2	2	2	2	16	1	6719.8	17	15-29	Women
304	1	2	1	2	4	4	4	2			2	6		6	1	1	1	2	2	2	2	2	2	.	2	2	2	2	2	2	2	2	2	2	2	16	1	850.935	60	45-69	Women
305	1	2	1	2	4	3	3	2			2	6		6	1	1	1	2	2	2	2	2	2	.	2	2	2	2	2	2	2	2	2	2	2	16	1	5183.41	42	30-44	Women
306	1	2	1	2	4	2	2	2			2	6		6	1	1	1	2	2	2	2	2	2	.	2	2	2	2	2	2	2	2	2	2	2	16	1	0	50	45-69	Women
307	1	2	4	2	77	3	3	2			2	6		6	2		1	2	2	2	2	2	2	.	2	2	2	2	2	2	2	2	2	2	2	16	1	0	20	15-29	Women
308	1	2	4	1	4	3	3	2			2	6		6	1	1	1	2	2	2	2	2	2	.	2	2	2	2	2	2	2	2	2	2	2	16	1	2239.93	16	15-29	Women
309	1	2	1	2	4	4	4	2			1	6		6	1	77	1	2	2	2	2	2	2		1	1	2	2	2	1	2	2	2	2	1	16	1	2591.7	35	30-44	Women
310	1	2	2	2	4	3	3	2			2	6		6	1	77	1	2	2	2	2	2	2		2	2	2	2	2	2	2	2	2	2	2	16	1	2591.7	35	30-44	Women
311	1	1	5	1	4	3	3	2			2	6		7	1	1	1	2	2	2	2	2	2		2	2	2	2	2	2	2	2	2	2	2	16	1	18181	20	15-29	Men
312	1	2	2	2	4	4	3	2			2	6		6	1	77	1	2	2	2	2	2	2		2	2	2	2	2	2	2	2	2	2	1	16	1	2591.7	34	30-44	Women
313	1	1	2	2	4	3	3	2			1	6		6	1	1	1	2	2	2	2	2	2		1	2	2	2	2	2	2	2	2	2	1	16	1	4017.73	44	30-44	Men
314	1	1	2	2	4	3	3	2			1	6		6	1	1	1	2	2	2	2	2	2		1	2	2	2	2	2	2	2	2	2	1	16	1	5237.92	50	45-69	Men
315	1	2	3	2	4	3	3	2			2	6		6	1	1	1	2	2	2	2	2	2		2	2	2	2	2	2	2	2	2	2	2	16	1	1727.8	39	30-44	Women
316	1	2	1	2	4	3	3	2			1	6		6	1	1	1	2	2	2	2	2	2		1	2	2	2	2	2	2	2	2	2	1	16	1	2552.8	57	45-69	Women
317	1	1	4	2	4	3	3	2			2	6		7	1	1	1	2	2	2	2	2	2		2	2	2	2	2	2	2	2	2	2	2	16	1	6026.6	34	30-44	Men
318	1	2	1	2	4	3	3	2			1	6		5	1	2	1	2	2	2	2	2	2		1	2	2	2	2	2	2	2	2	2	1	16	1	1701.87	61	45-69	Women
319	1	1	3	2	4	3	3	2			2	6		6	1	1	1	2	2	2	2	2	2		2	2	2	2	2	2	2	2	2	2	1	16	1	5237.92	47	45-69	Men
320	1	2	1	2	4	4	4	2			1	6		5	1	1	1	2	2	2	2	2	2		1	2	2	2	2	2	2	2	2	2	1	16	1	2591.7	40	30-44	Women
321	1	2	1	2	4	5	5	2			1	6		6	1	1	1	1	2	2	2	2	2	.	1	1	1	1	1	1	1	1	1	1	1	17	1	3455.61	43	30-44	Women
322	1	2	1	2	3	4	5	2			1	6		5	1	2	2	2	2	2	2	2	1	"	1	1	1	2	2	2	2	2	2	2	2	17	1	3403.74	60	45-69	Women
323	1	2	1	2	4	4	5	2			1	6		6	1	1	1	1	2	2	2	2	2	.	1	1	2	2	2	2	2	2	2	2	1	17	1	1727.8	35	30-44	Women
324	1	2	1	2	4	5	5	2			1	6		6	1	1	1	2	2	2	2	2	2	.	1	1	2	2	2	2	2	2	2	2	1	17	1	5105.61	62	45-69	Women
325	1	2	1	2	4	4	4	2			2	6		6	1	1	1	1	2	2	2	2	2		2	2	2	2	2	2	2	2	2	2	2	17	1	2591.7	40	30-44	Women
326	1	1	1	2	4	5	5	2			2	6		6	2		2	1	2	2	1	2	2		2	2	2	2	2	2	2	2	2	2	2	17	1	2618.96	64	45-69	Men
327	1	2	1	5	4	4	4	2			2	6		5	2		2	2	2	2	1	2	2		2	2	2	2	2	2	2	2	2	2	2	17	1	850.935	60	45-69	Women
328	1	2	1	5	3	5	4	2			2	6		4	2		2	2	2	2	2	1	2		2	2	2	2	2	2	2	2	2	2	2	17	1	1701.87	60	45-69	Women
329	1	2	1	2	4	4	4	2			2	6		3	2		1	2	2	2	2	2	2		2	2	2	2	2	2	2	2	2	2	2	17	1	1701.87	59	45-69	Women
330	1	2	2	2	4	4	4	2			2	6		6	1	1	1	2	2	2	2	2	2		2	2	2	2	2	2	2	2	2	2	2	17	1	6719.8	28	15-29	Women
331	1	2	1	2	4	4	4	2			2	6		3	1	77	1	1	2	2	1	1	2		2	2	2	2	2	2	2	2	2	2	2	17	1	3403.74	52	45-69	Women
332	1	2	2	2	4	4	4	2			1	6		6	1	1	1	1	2	2	2	2	2		2	2	2	2	2	2	2	2	2	2	1	17	1	2591.7	30	30-44	Women
333	1	2	1	2	3	4	4	2			2	6		6	1	1	1	2	2	2	2	2	2		2	2	2	2	2	2	2	2	2	2	2	17	1	850.935	50	45-69	Women
334	1	2	1	2	2	3	4	2			2	6		6	1	1	1	2	2	2	2	2	2		2	2	2	2	2	2	2	2	2	2	1	17	1	1701.87	60	45-69	Women
335	1	2	1	2	3	4	4	2			1	6		6	1	1	1	2	2	2	2	2	2		1	2	2	2	2	1	2	2	2	2	1	17	1	1701.87	66	45-69	Women
336	1	1	1	2	4	4	4	2			2	6		6	1	1	1	2	2	2	2	2	2		2	2	2	2	2	2	2	2	2	2	1	17	1	2618.96	60	45-69	Men
337	1	2	1	2	4	4	4	2			2	6		5	1	77	1	2	2	2	2	2	2		2	2	2	2	2	2	2	2	2	2	1	17	1	1701.87	55	45-69	Women
338	1	2	1	2	4	4	5	2			1	6		5	1	77	1	2	2	2	2	2	2		1	2	2	2	2	2	2	2	2	2	1	17	1	850.935	60	45-69	Women
339	1	1	1	2	4	4	4	2			2	6		5	1	77	1	2	2	2	2	2	2		2	2	2	2	2	2	2	2	2	2	2	17	1	1309.48	61	45-69	Men
340	1	2	1	2	4	4	4	2			2	6		6	1	1	1	2	2	2	2	2	2		2	2	2	2	2	2	2	2	2	2	2	17	1	2239.93	26	15-29	Women
341	1	1	3	2	4	4	4	2			1	1	2	6	1	1	1	2	2	2	2	2	2	.	1	1	1	2	2	2	2	2	2	2	1	18	1	8035.46	41	30-44	Men
342	1	2	2	2	4	3	3	2			2	6		6	1	1	1	2	2	2	2	2	2	.	2	2	2	2	2	2	2	2	2	2	2	18	1	1727.8	40	30-44	Women
343	1	1	4	3	4	3	3	2			2	6		6	1	1	1	2	2	2	2	2	2	.	2	2	2	2	2	2	2	2	2	2	2	18	1	4017.73	38	30-44	Men
344	1	2	1	2	4	4	4	2			2	6		6	1	1	1	2	2	2	2	2	2	.	2	2	2	2	2	2	2	2	2	2	2	18	1	1701.87	45	45-69	Women
345	1	2	1	2	4	4	4	2			1	6		5	1	1	1	2	2	2	2	2	2	.	2	2	2	2	2	2	2	2	2	2	1	18	1	2552.8	45	45-69	Women
346	1	2	1	2	4	5	4	2			1	6		5	1	1	1	2	2	2	2	2	2	.	1	2	2	2	2	2	1	1	2	2	1	18	1	3403.74	50	45-69	Women
347	1	2	2	2	4	4	4	2			1	6		6	1	1	1	2	2	2	2	2	2	.	1	2	2	2	2	2	2	1	2	2	1	18	1	1727.8	40	30-44	Women
348	1	2	2	5	4	4	4	2			2	6		6	1	1	1	2	2	2	2	2	2	.	2	2	2	2	2	2	2	2	2	2	1	18	1	2591.7	44	30-44	Women
349	1	1	5	2	4	4	4	2			2	6		6	1	1	1	2	2	2	2	2	2		2	2	2	2	2	2	2	2	2	2	1	18	1	18181	20	15-29	Men
350	1	1	5	2	4	4	4	2			2	6		6	1	1	1	2	2	2	2	2	2		2	2	2	2	2	2	2	2	2	2	1	18	1	4017.73	44	30-44	Men
351	1	2	3	2	4	4	4	2			2	6		6	1	1	1	2	2	2	2	2	2		2	2	2	2	2	2	2	2	2	2	1	18	1	1701.87	50	45-69	Women
352	1	2	3	2	4	4	4	2			2	6		6	1	1	2	2	2	2	2	2	2		2	2	2	2	2	2	2	2	2	2	1	18	1	3403.74	47	45-69	Women
353	1	2	1	2	4	3	3	2			2	6		6	1	2	1	2	2	2	2	2	2		2	2	2	2	2	2	2	2	2	2	2	18	1	2591.7	41	30-44	Women
354	1	2	2	2	4	3	3	2			2	6		6	1	1	1	2	2	2	2	2	2		2	2	2	2	2	2	2	2	2	2	2	18	1	1727.8	35	30-44	Women
355	1	2	4	2	4	3	3	2			2	6		6	1	1	1	2	2	2	2	2	2		2	2	2	2	2	2	2	2	2	2	2	18	1	4479.87	25	15-29	Women
356	1	2	1	2	2	5	5	2			2	6		3	2		2	2	2	2	1	2	2		1	2	2	1	1	1	2	1	2	2	2	18	1	3403.74	63	45-69	Women
357	1	2	3	2	4	4	4	2			1	6		5	1	77	1	1	2	2	1	2	2	.	1	2	2	2	2	1	2	2	2	2	1	18	1	4479.87	28	15-29	Women
358	1	1	4	2	4	4	3	2			1	6		5	1	77	1	1	2	2	2	2	2	.	1	2	2	2	2	1	2	2	2	2	1	18	1	6026.6	31	30-44	Men
359	1	2	1	2	4	4	3	2			2	6		5	1	77	1	1	2	2	1	2	2	.	1	2	2	2	2	2	2	2	2	2	1	18	1	1727.8	32	30-44	Women
360	1	1	5	1	4	3	3	2			2	6		6	1	77	1	1	2	2	2	2	2	.	2	2	2	2	2	2	2	2	2	2	2	18	1	9090.51	27	15-29	Men
361	1	1	4	2	3	5	4	2			1	6		2	2		1	2	2	2	2	2	2		2	2	2	2	2	2	2	2	2	2	1	19	1	6383.06	53	45-69	Men
362	1	2	1	2	4	5	4	2			2	6		6	1	1	1	2	2	2	2	2	2		2	2	2	2	2	2	2	2	2	2	1	19	1	9098.79	15	15-29	Women
363	1	2	1	2	4	5	4	2			1	6		6	1	77	1	2	2	2	2	2	2		2	2	2	2	2	2	2	2	2	2	1	19	1	3456.57	65	45-69	Women
364	1	1	4	2	4	4	4	2			2	6		6	1	1	1	2	2	2	2	2	2		2	2	2	2	2	2	2	2	2	2	2	19	1	11077.9	29	15-29	Men
365	1	2	3	2	4	4	4	2			2	6		6	1	1	1	2	2	2	2	2	2		2	2	2	2	2	2	2	2	2	2	2	19	1	1382.63	45	45-69	Women
366	1	1	4	2	4	4	4	2			2	6		6	1	1	1	2	2	2	2	2	2	.	2	2	2	2	2	2	2	2	2	2	1	19	1	5319.22	67	45-69	Men
367	1	1	5	2	4	4	4	2			2	6		6	1	1	1	2	2	2	2	2	2	.	2	2	2	2	2	2	2	2	2	2	2	19	1	3191.53	48	45-69	Men
368	1	1	2	2	4	4	4	2			2	6		6	1	1	1	2	2	2	2	2	2	.	2	2	2	2	2	2	2	2	2	2	2	19	1	4255.37	51	45-69	Men
369	1	2	1	2	4	4	4	2			2	6		6	1	1	1	2	2	2	2	2	2	.	2	2	2	2	2	2	2	2	2	2	2	19	1	1403.69	42	30-44	Women
370	1	2	1	1	4	4	4	2			2	6		6	1	1	1	2	2	2	2	2	2	.	2	2	2	2	2	2	2	2	2	2	1	19	1	691.313	60	45-69	Women
371	1	2	1	2	4	4	4	2			2	6		6	1	1	1	2	2	2	2	2	2		2	2	2	2	2	2	2	2	2	2	2	19	1	2765.25	61	45-69	Women
372	1	2	1	2	4	3	3	2			2	6		6	1	1	1	2	2	2	2	2	2		2	2	2	2	2	2	2	2	2	2	2	19	1	2105.54	36	30-44	Women
373	1	2	4	2	4	3	3	2			2	6		7	1	1	1	2	1	2	2	2	2		2	2	2	2	2	2	2	2	2	2	2	19	1	3639.52	28	15-29	Women
374	1																																			19	1	0		99
375	1	2	1	2	4	3	3	2			2	6		6	1	1	1	2	2	2	2	2	2	.	2	2	2	2	2	2	2	2	2	2	2	19	1	1382.63	54	45-69	Women
376	1	2	4	2	4	3	3	2			2	1	1	7	1	1	1	2	2	2	2	2	2	.	2	2	2	2	2	2	2	2	2	2	2	19	1	2105.54	33	30-44	Women
377	1	2	1	2	4	3	3	2			2	6		6	1	1	1	2	1	2	2	2	2	.	2	2	2	2	2	2	2	2	2	2	2	19	1	1403.69	37	30-44	Women
378	1	2	2	2	4	4	4	2			2	4	3	6	1	1	1	2	1	2	2	2	2		2	2	2	2	2	2	2	2	2	2	2	19	1	2073.94	58	45-69	Women
379	1	1	4	2	4	3	3	2			2	6		7	1	1	1	2	1	2	2	2	2		2	2	2	2	2	2	2	2	2	2	2	19	1	14770.6	26	15-29	Men
380	1																																			19	1	0		99
381	1	1	6	2	4	4	4	2			2	6		6	1	1	1	2	2	2	2	2	2		2	2	2	2	2	2	2	2	2	2	2	22	1	3589.91	55	45-69	Men
382	1	2	5	2	4	4	4	2			2	6		6	1	1	1	2	2	2	2	2	2		2	2	2	2	2	2	2	2	2	2	2	22	1	2368.37	38	30-44	Women
383	1	2	1	2	4	4	4	2			2	6		6	1	1	1	2	2	2	2	2	2		2	2	2	2	2	2	2	2	2	2	2	22	1	2332.82	68	45-69	Women
384	1	1	4	2	4	4	4	2			2	6		6	1	1	1	2	2	2	2	2	2		2	2	2	2	2	2	2	2	2	2	2	22	1	3671.51	42	30-44	Men
385	1	2	1	5	4	4	4	2			2	6		6	1	1	1	2	2	2	2	2	2		2	2	2	2	2	2	2	2	2	2	2	22	1	2332.82	56	45-69	Women
386	1	2	1	2	4	4	4	2			2	6		6	2		1	2	2	2	2	2	2		2	2	2	2	2	2	2	2	2	2	2	22	1	3110.42	67	45-69	Women
387	1	2	1	2	4	4	4	2			2	6		6	1	1	1	2	2	2	2	2	2		2	2	2	2	2	2	2	2	2	2	2	22	1	1555.21	68	45-69	Women
388	1	2	1	2	4	4	4	2			1	1	2	6	1	1	1	2	2	2	2	2	2		1	1	1	2	2	2	2	2	2	2	1	22	1	2332.82	56	45-69	Women
389	1																																			22	1	0		99
390	1	2	1	5	4	4	4	2			1	6		6	1	1	1	2	2	2	2	2	2		1	1	2	2	2	2	2	2	2	2	1	22	1	3110.42	68	45-69	Women
391	1	2	1	2	4	4	4	2			1	6		6	1	2	1	2	2	2	2	2	2		1	2	2	2	2	2	2	1	2	2	1	22	1	3110.42	60	45-69	Women
392	1																																			22	1	0		99
393	1	2	2	2	4	4	3	2			2	6		6	1	2	1	1	2	1	2	2	2	.	1	2	2	2	2	1	2	2	2	2	1	22	1	1578.91	33	30-44	Women
394	1	1	4	2	4	3	3	2			2	6		6	1	1	1	1	2	1	2	2	2	.	2	2	2	2	2	2	2	2	2	2	2	22	1	5507.26	40	30-44	Men
395	1	2	1	2	4	3	3	2			2	6		6	1	77	1	1	2	1	2	2	2	.	2	2	2	2	2	2	2	2	2	2	2	22	1	1578.91	32	30-44	Women
396	1	2	1	2	4	3	3	2			2	6		2	1	77	1	1	2	2	2	2	2	.	2	2	2	2	2	2	2	2	2	2	2	22	1	789.456	33	30-44	Women
397	1	2	1	2	4	4	4	2			2	6		6	1	77	1	1	2	2	2	2	2	.	2	2	2	2	2	2	2	2	2	2	2	22	1	3110.42	65	45-69	Women
398	1	2	1	2	4	3	3	2			2	6		6	1	77	1	1	2	2	2	2	2	.	2	2	2	2	2	2	2	2	2	2	2	22	1	789.456	41	30-44	Women
399	1	2	1	2	4	3	3	2			2	6		6	1	77	1	1	2	1	2	2	2	.	2	2	2	2	2	2	2	2	2	2	2	22	1	1578.91	41	30-44	Women
400	1	2	1	2	4	4	4	2			1	6		6	1	77	1	1	2	2	2	2	2	.	1	2	2	2	2	2	2	2	2	2	1	22	1	789.456	44	30-44	Women
401	1	1	3	2	4	5	5	2			1	6		6	1	1	1	2	2	2	2	2	2		2	2	2	2	2	2	2	2	2	2	2	23	1	5507.26	42	30-44	Men
402	1	2	4	2	4	4	4	2			2	2	2	7	1	1	1	2	2	2	2	2	2		2	2	2	2	2	2	2	2	2	2	1	23	1	2368.37	42	30-44	Women
403	1	2	5	2	4	4	4	2			2	3	2	7	1	1	1	2	2	2	2	2	2		1	2	2	2	2	2	2	2	2	2	1	23	1	1578.91	41	30-44	Women
404	1	2	1	5	4	4	4	2			2	6		7	1	1	1	2	2	2	2	2	2		2	2	2	2	2	2	2	2	2	2	2	23	1	1555.21	69	45-69	Women
405	1	1	4	2	4	5	4	2			2	3	2	6	1	1	1	2	2	2	2	2	2		2	2	2	2	2	2	2	2	2	2	1	23	1	7343.01	41	30-44	Men
406	1	2	4	2	4	5	4	2			1	6		6	1	1	1	2	2	2	2	2	2		1	2	2	2	2	2	2	2	2	2	1	23	1	2368.37	37	30-44	Women
407	1	2	1	2	4	5	4	2			2	6		7	1	77	1	1	2	2	2	2	2		1	2	2	2	2	2	2	2	2	2	2	23	1	3157.82	43	30-44	Women
408	1	2	1	5	4	5	5	2			1	6		6	1	77	1	2	2	2	2	2	2		1	2	2	2	2	2	2	2	2	2	1	23	1	2332.82	45	45-69	Women
409	1	2	4	2	4	5	4	2			1	1	3	7	1	1	1	2	2	2	2	2	2		2	2	2	2	2	2	2	2	2	2	1	23	1	1578.91	32	30-44	Women
410	1	2	1	2	4	4	4	2			1	2	2	7	1	1	1	2	2	2	2	2	2		2	2	2	2	2	2	2	2	2	2	1	23	1	2368.37	40	30-44	Women
411	1	2	1	2	4	3	3	2			2	6		6	1	2	1	2	2	2	2	2	1		2	2	2	2	2	2	2	2	2	2	1	23	1	1578.91	43	30-44	Women
412	1	2	1	2	4	5	5	2			2	6		6	1	1	1	2	2	2	2	2	2		2	2	2	2	2	2	2	2	2	2	1	23	1	3110.42	62	45-69	Women
413	1	1	4	2	4	5	5	2			1	3	2	6	1	1	1	1	2	2	2	2	2		2	2	2	2	2	2	2	2	2	2	1	23	1	8376.46	52	45-69	Men
414	1	2	4	2	4	4	4	2			1	5	2	6	1	1	1	1	2	2	2	2	2		1	2	2	2	2	2	2	2	2	2	1	23	1	777.606	50	45-69	Women
415	1	2	1	2	4	4	3	2			2	6		7	1	1	1	2	2	2	2	2	2		2	2	2	2	2	2	2	2	2	2	2	23	1	2332.82	50	45-69	Women
416	1	1	4	2	4	3	4	2			2	4	3	6	1	1	1	1	2	2	2	2	2		2	2	2	2	2	2	2	2	2	2	1	23	1	3671.51	44	30-44	Men
417	1	2	1	1	4	5	4	2			1	6		7	1	1	1	2	2	2	2	2	2		1	2	2	2	2	2	2	2	2	2	1	23	1	3157.82	30	30-44	Women
418	1	2	3	2	4	5	5	2			1	1	2	7	1	1	1	2	2	2	2	2	2		2	2	2	2	2	2	2	2	2	2	2	23	1	2368.37	42	30-44	Women
419	1	1	3	2	4	5	5	2			2	4	3	6	1	1	1	2	2	2	2	2	2		2	2	2	2	2	2	2	2	2	2	2	23	1	1196.64	50	45-69	Men
420	1	1	7	2	4	4	4	2			2	6		6	1	1	1	2	2	2	2	2	2		2	2	2	2	2	2	2	2	2	2	1	23	1	3671.51	30	30-44	Men
421	1	2	3	2	4	3	3	2			2	6		7	1	1	1	2	2	2	2	2	2		2	2	2	2	2	2	2	2	2	2	2	24	1	1578.91	31	30-44	Women
422	1	2	1	2	4	4	4	2			2	6		5	1	1	1	2	2	2	2	2	2		2	2	2	2	2	2	2	2	2	2	2	24	1	2332.82	58	45-69	Women
423	1	2	4	2	4	4	4	2			2	6		6	1	1	1	2	2	2	2	2	2		2	2	2	2	2	2	2	2	2	2	2	24	1	6140.73	26	15-29	Women
424	1	1	6	2	4	3	4	2			2	6		6	1	1	1	2	2	2	2	2	2		2	2	2	2	2	2	2	2	2	2	2	24	1	3671.51	40	30-44	Men
425	1	2	1	2	4	4	4	2			2	6		6	1	1	1	2	2	2	2	2	2	.	2	2	2	2	2	2	2	2	2	2	2	24	1	2332.82	50	45-69	Women
426	1	1	3	2	4	4	4	2			2	6		6	1	1	1	2	2	2	2	2	2	.	2	2	2	2	2	2	2	2	2	2	2	24	1	9178.77	34	30-44	Men
427	1	2	3	2	4	5	4	2			1	6		6	1	1	1	2	2	2	2	2	2	.	2	2	2	2	2	2	2	2	2	2	1	24	1	1578.91	32	30-44	Women
428	1	1	4	2	4	5	4	2			1	6		6	1	1	1	2	2	2	2	2	2	.	2	2	2	2	2	2	2	2	2	2	1	24	1	4786.55	45	45-69	Men
429	1																																			24	1	0		99
430	1	2	2	2	4	3	3	2			2	6		6	1	1	1	2	2	2	2	2	2		2	2	2	2	2	2	2	2	2	2	1	24	1	2332.82	48	45-69	Women
431	1	2	3	2	4	3	3	2			2	6		6	1	1	1	2	2	2	2	2	2		2	2	2	2	2	2	2	2	2	2	2	24	1	4093.82	29	15-29	Women
432	1	2	2	2	4	4	4	2			2	4	2	6	1	1	1	2	2	2	2	2	2		2	2	2	2	2	2	2	2	2	2	1	24	1	2368.37	40	30-44	Women
433	1	2	6	2	4	3	3	2			2	6		6	1	1	1	2	2	2	2	2	2		2	2	2	2	2	2	2	2	2	2	2	24	1	8187.64	25	15-29	Women
434	1	1	4	2	4	3	3	2			2	6		6	1	1	1	2	2	2	2	2	2		2	2	2	2	2	2	2	2	2	2	2	24	1	3671.51	33	30-44	Men
435	1	2	1	5	4	3	3	2			2	6		6	1	1	1	2	2	2	2	2	2		2	2	2	2	2	2	2	2	2	2	1	24	1	2332.82	59	45-69	Women
436	1	2	1	2	4	3	3	2			2	4	2	6	1	1	1	2	2	2	2	2	2		2	2	2	2	2	2	2	2	2	2	2	24	1	2368.37	40	30-44	Women
437	1	2	1	2	4	4	4	2			2	6		6	1	1	1	2	2	2	2	2	2		2	2	2	2	2	2	2	2	2	2	2	24	1	777.606	65	45-69	Women
438	1	2	1	2	4	4	4	2			2	6		6	1	1	1	2	2	2	2	2	2		2	2	2	2	2	2	2	2	2	2	1	24	1	2332.82	45	45-69	Women
439	1	2	3	2	4	4	4	2			2	6		6	1	1	1	2	2	2	2	2	2		2	2	2	2	2	2	2	2	2	2	1	24	1	2368.37	37	30-44	Women
440	1	2	3	2	4	4	4	2			2	6		6	1	1	1	2	2	2	2	2	2		2	2	2	2	2	2	2	2	2	2	2	24	1	789.456	30	30-44	Women
441	2	1	7	2	4	4	4	2			2	6		7	1	1	1	2	2	2	2	2	2		2	2	2	2	2	2	2	2	2	2	2	20	1	3191.53	48	45-69	Men
442	2	2	4	2	4	4	4	2			2	6		7	1	1	1	2	2	2	2	2	2		2	2	2	2	2	2	2	2	2	2	2	20	1	1819.76	23	15-29	Women
443	2	1	7	2	3	4	4	1	2	1	1	4	2	7	1	1	1	1	2	2	2	2	2		2	2	2	2	2	2	2	2	2	2	1	20	1	1063.84	59	45-69	Men
444	2	1	7	2	4	4	4	1	1	2	2	5	2	7	1	1	1	2	2	2	2	2	2		2	2	2	2	2	2	2	2	2	2	2	20	1	3191.53	58	45-69	Men
445	2	2	4	5	4	4	4	2			2	6		7	1	1	1	2	2	2	2	2	2		2	2	2	2	2	2	2	2	2	2	2	20	1	691.313	68	45-69	Women
446	2	1	6	2	4	4	4	2			2	6		6	1	1	1	2	2	2	2	2	2	.	2	2	2	2	2	2	2	2	2	2	2	20	1	7385.28	25	15-29	Men
447	2	2	7	2	4	4	4	1	2	1	2	5	2	7	1	1	1	2	2	2	2	2	2	.	2	2	2	2	2	2	2	2	2	2	2	20	1	691.313	69	45-69	Women
448	2	1	4	2	3	4	4	2			2	5	2	7	1	1	1	2	2	2	2	2	2	.	2	2	2	2	2	2	2	2	2	2	2	20	1	2127.69	69	45-69	Men
449	2	2	7	2	4	4	4	2			2	3	3	7	1	1	1	2	2	2	2	2	2	.	2	2	2	2	2	2	2	2	2	2	1	20	1	1382.63	45	45-69	Women
450	2	2	7	2	3	4	4	2			2	3	2	7	1	1	1	2	2	2	2	2	2	.	2	2	2	2	2	2	2	2	2	2	1	20	1	2073.94	47	45-69	Women
451	2	2	2	2	4	3	3	2			2	6		6	1	77	1	1	2	1	2	2	2	.	2	2	2	2	2	2	2	2	2	2	2	20	1	701.847	40	30-44	Women
452	2	1	1	2	4	3	3	2			2	6		6	1	77	1	1	2	2	2	2	2	.	2	2	2	2	2	2	2	2	2	2	2	20	1	2127.69	61	45-69	Men
453	2	2	1	2	4	3	3	2			2	6		6	1	77	1	1	2	2	2	2	2	.	2	2	2	2	2	2	2	2	2	2	2	20	1	2105.54	35	30-44	Women
454	2	1	1	2	4	3	3	2			2	6		6	1	77	1	1	2	2	2	2	2	.	2	2	2	2	2	2	2	2	2	2	2	20	1	4255.37	58	45-69	Men
455	2	1	3	2	4	3	3	2			2	6		6	1	77	1	1	2	1	2	2	2	.	2	2	2	2	2	2	2	2	2	2	2	20	1	1063.84	59	45-69	Men
456	2	2	1	2	4	4	4	2			2	6		6	1	1	1	2	2	2	2	2	2	.	2	2	2	2	2	2	2	2	2	2	2	20	1	2765.25	65	45-69	Women
457	2	2	1	2	4	4	4	2			2	4	2	6	1	1	1	2	2	2	2	2	2	.	2	2	2	2	2	2	2	2	2	2	2	20	1	1382.63	62	45-69	Women
458	2	1	6	1	4	3	3	2			2	6		7	1	1	1	2	2	2	2	2	2	.	2	2	2	2	2	2	2	2	2	2	2	20	1	11077.9	24	15-29	Men
459	2	2	4	2	4	3	3	2			1	1	2	6	1	1	1	2	2	2	2	2	2	.	1	1	2	2	2	2	2	2	2	2	1	20	1	1382.63	52	45-69	Women
460	2	2	5	2	4	3	3	2			1	1	2	7	1	1	1	2	2	1	2	2	2	.	1	1	1	2	1	2	2	2	2	2	1	20	1	2073.94	53	45-69	Women
461	2	1	6	2	4	3	3	2			2	2	1	6	1	1	1	2	2	2	2	2	2	.	2	2	2	2	2	2	2	2	2	2	2	21	1	6528.14	39	30-44	Men
462	2	1	5	2	4	4	4	2			2	4	2	6	1	1	1	2	2	2	2	2	2	.	2	2	2	2	2	2	2	2	2	2	1	21	1	2127.69	54	45-69	Men
463	2	2	5	2	4	5	3	2			1	6		6	1	1	1	2	2	2	2	2	2	.	2	2	2	2	2	2	2	2	2	2	1	21	1	2105.54	43	30-44	Women
464	2	1	4	2	4	4	4	2			2	6		6	1	1	1	2	2	2	2	2	2	.	2	2	2	2	2	2	2	2	2	2	2	21	1	4255.37	50	45-69	Men
465	2	1	5	2	4	4	4	2			2	6		6	1	1	1	2	2	2	2	2	2		2	2	2	2	2	2	2	2	2	2	2	21	1	14770.6	28	15-29	Men
466	2	1	6	2	4	4	4	2			2	3	2	6	1	1	1	2	2	2	2	2	2		2	2	2	2	2	2	2	2	2	2	2	21	1	2127.69	55	45-69	Men
467	2	2	6	2	4	3	3	2			2	4	2	6	1	1	1	2	2	2	2	2	2		2	2	2	2	2	2	2	2	2	2	2	21	1	1403.69	39	30-44	Women
468	2	2	3	2	4	3	4	2			2	6		6	1	1	1	2	2	2	2	2	2		2	2	2	2	2	2	2	2	2	2	2	21	1	2105.54	39	30-44	Women
469	2	2	6	2	4	3	3	2			2	6		6	1	1	1	2	2	2	2	2	2		2	2	2	2	2	2	2	2	2	2	2	21	1	2105.54	30	30-44	Women
470	2	2	3	2	4	3	3	2			2	6		6	1	1	1	2	2	2	2	2	2		2	2	2	2	2	2	2	2	2	2	2	21	1	701.847	39	30-44	Women
471	2	2	3	2	4	3	3	2			2	6		6	1	1	1	2	2	2	2	2	2		2	2	2	2	2	2	2	2	2	2	2	21	1	2807.39	39	30-44	Women
472	2	2	4	2	4	3	3	2			2	6		6	1	1	1	2	2	2	2	2	2		2	2	2	2	2	2	2	2	2	2	2	21	1	1819.76	26	15-29	Women
473	2	2	3	2	4	3	3	2			1	6		6	1	1	1	2	2	2	2	2	2		2	2	2	2	2	2	2	2	2	2	1	21	1	1382.63	51	45-69	Women
474	2	2	3	2	4	3	3	2			2	6		6	1	1	1	2	2	2	2	2	2		2	2	2	2	2	2	2	2	2	2	1	21	1	1819.76	22	15-29	Women
475	2	2	6	2	4	3	3	2			2	6		6	1	1	1	2	2	2	2	2	2		2	2	2	2	2	2	2	2	2	2	1	21	1	2105.54	40	30-44	Women
476	2	2	4	2	4	3	3	2			2	6		6	1	1	1	2	2	2	2	2	2		2	2	2	2	2	2	2	2	2	2	2	21	1	2105.54	33	30-44	Women
477	2	2	4	2	4	3	3	2			2	6		6	1	1	1	2	2	2	2	2	2		2	2	2	2	2	2	2	2	2	2	2	21	1	1403.69	30	30-44	Women
478	2	2	1	2	4	5	5	2			1	2	3	6	1	1	1	2	2	2	2	2	2		2	2	2	2	2	2	2	2	2	2	1	21	1	1382.63	67	45-69	Women
479	2	2	1	2	1			1	1	1	2	5	2	6	1	1	1	2	2	2	2	2	2		2	2	2	2	2	2	2	2	2	2	2	21	1	2073.94	60	45-69	Women
480	2	1	4	2	4	3	3	2			2	6		6	1	1	1	2	2	2	2	2	2		2	2	2	2	2	2	2	2	2	2	1	21	1	3264.07	42	30-44	Men
481	2	2	2	2	4	4	4	2			2	6		6	1	1	1	2	2	2	2	2	2		2	2	2	2	2	2	2	2	2	2	1	25	1	3853.51	52	45-69	Women
482	2	1	4	2	4	4	4	2			2	6		6	1	1	1	2	2	2	2	2	2		2	2	2	2	2	2	2	2	2	2	2	25	1	10916.7	37	30-44	Men
483	2	2	2	2	4	4	4	2			2	5	2	6	1	1	1	2	2	2	2	2	2		2	2	2	2	2	2	2	2	2	2	2	25	1	2347.34	35	30-44	Women
484	2	2	1	5	4	4	4	2			1	6		6	2		2	2	2	2	2	2	1		2	2	2	2	2	2	2	2	2	2	2	25	1	1541.4	65	45-69	Women
485	2	2	1	2	4	4	4	2			2	6		7	1	1	1	2	2	2	2	2	2	.	2	2	2	2	2	2	2	2	2	2	2	25	1	2312.11	69	45-69	Women
486	2	2	1	2	4	4	4	2			1	6		5	1	1	1	2	2	2	2	2	2	.	1	2	2	2	2	2	2	2	2	2	2	25	1	3082.81	69	45-69	Women
487	2	1	3	2	4	4	4	2			2	6		6	1	1	1	2	2	2	2	2	2	.	2	2	2	2	2	2	2	2	2	2	2	25	1	3558.04	53	45-69	Men
488	2	1	2	2	4	4	4	1	1	2	2	2	2	6	1	1	1	1	2	2	2	2	2	.	2	2	2	2	2	2	2	2	2	2	2	25	1	4744.05	66	45-69	Men
489	2	2	1	2	4	4	4	2			2	6		6	1	1	1	1	2	2	2	2	2		2	2	2	2	2	2	2	2	2	2	1	25	1	1541.4	55	45-69	Women
490	2	2	1	5	4	3	3	2			2	6		6	1	1	1	1	2	2	2	2	2		2	2	2	2	2	2	2	2	2	2	1	25	1	2312.11	53	45-69	Women
491	2	1	4	2	4	5	4	2			1	1	2	6	1	1	1	1	2	2	2	2	2		1	2	2	2	2	2	2	2	2	2	1	25	1	3558.04	45	45-69	Men
492	2	1	2	2	4	4	4	2			2	3	2	6	1	1	1	1	2	2	2	2	2		2	2	2	2	2	2	2	2	2	2	2	25	1	2372.03	54	45-69	Men
493	2	2	1	2	4	3	4	2			2	6		6	1	1	1	1	2	2	2	2	2		2	2	2	2	2	2	2	2	2	2	2	25	1	770.702	57	45-69	Women
494	2	1	3	2	4	4	4	1	1	2	1	1	2	6	1	1	1	2	2	2	2	2	2		2	2	2	2	2	2	2	2	2	2	2	25	1	2372.03	60	45-69	Men
495	2	2	1	5	4	4	4	2			2	6		6	1	1	1	2	2	2	2	2	2		2	2	2	2	2	2	2	2	2	2	2	25	1	2312.11	66	45-69	Women
496	2	2	1	2	4	4	4	2			2	6		6	1	1	1	1	2	2	2	2	2		2	2	2	2	2	2	2	2	2	2	1	25	1	2312.11	62	45-69	Women
497	2	1	4	2	4	5	4	2			1	1	2	7	1	1	1	1	2	2	2	2	2		1	2	2	2	2	2	2	2	2	2	1	25	1	4744.05	63	45-69	Men
498	2	2	1	2	4	3	3	2			2	6		6	1	77	1	2	2	2	2	2	2		2	2	2	2	2	2	2	2	2	2	2	25	1	2312.11	58	45-69	Women
499	2	2	1	2	3	3	4	1	1	2	2	1	3	6	1	77	1	2	2	2	2	2	2		2	2	2	2	2	2	2	2	2	2	1	25	1	2312.11	62	45-69	Women
500	2	1	4	2	4	3	3	2			2	6		5	1	1	1	2	2	2	2	2	2		2	2	2	2	2	2	2	2	2	2	2	25	1	9097.27	32	30-44	Men
501	2	2	5	2	4	4	4	2			2	6		7	1	1	1	1	2	2	2	2	2	.	2	2	2	2	2	2	2	2	2	2	2	26	1	1564.89	42	30-44	Women
502	2	2	4	1	4	4	4	2			2	6		6	1	1	1	2	2	2	2	2	2	.	2	2	2	2	2	2	2	2	2	2	2	26	1	8114.94	20	15-29	Women
503	2	2	4	2	4	3	3	2			2	6		7	1	1	1	1	2	1	2	2	2	.	2	2	2	2	2	2	2	2	2	2	2	26	1	2347.34	37	30-44	Women
504	2	1	5	2	4	4	4	2			2	6		4	1	77	1	1	2	1	2	2	2	.	2	2	2	2	2	2	2	2	2	2	2	26	1	5458.36	42	30-44	Men
505	2	2	1	2	4	4	4	2			2	6		6	1	1	1	2	2	2	2	2	2		2	2	2	2	2	2	2	2	2	2	2	26	1	2347.34	43	30-44	Women
506	2	1	4	2	4	4	4	2			2	6		5	1	1	1	1	2	1	2	2	2	.	2	2	2	2	2	2	2	2	2	2	2	26	1	5930.06	48	45-69	Men
507	2	2	2	2	4	4	4	2			2	6		6	1	1	1	2	2	2	2	2	2	.	2	2	2	2	2	2	2	2	2	2	2	26	1	8114.94	27	15-29	Women
508	2	1	5	2	4	4	4	2			2	6		6	1	1	1	1	2	2	2	2	2	.	2	2	2	2	2	2	2	2	2	2	2	26	1	4744.05	45	45-69	Men
509	2	2	1	2	4	3	3	2			2	6		6	1	1	1	2	2	2	2	2	2	.	2	2	2	2	2	2	2	2	2	2	2	26	1	1564.89	42	30-44	Women
510	2	2	1	2	4	4	4	2			2	6		6	1	77	1	2	2	2	2	2	2	.	2	2	2	2	2	2	2	2	2	2	2	26	1	2312.11	60	45-69	Women
511	2	2	1	1	4	4	4	2			2	6		6	1	77	1	2	2	2	2	2	2	.	2	2	2	2	2	2	2	2	2	2	2	26	1	782.446	36	30-44	Women
512	2	1	2	2	4	4	4	2			2	6		6	1	1	1	2	2	2	2	2	2	.	2	2	2	2	2	2	2	2	2	2	2	26	1	3558.04	52	45-69	Men
513	2	2	4	2	4	3	3	2			2	6		6	1	1	1	2	2	2	2	2	2		2	2	2	2	2	2	2	2	2	2	2	26	1	3129.78	35	30-44	Women
514	2	2	1	2	3	5	5	2			2	6		6	1	77	1	2	2	2	2	2	2		2	2	2	2	2	2	2	2	2	2	1	26	1	4624.21	67	45-69	Women
515	2	2	1	2	4	4	4	2			2	6		6	1	77	1	2	2	2	2	2	2		2	2	2	2	2	2	2	2	2	2	2	26	1	2312.11	65	45-69	Women
516	2	2	2	2	4	3	3	2			2	6		6	1	1	1	2	2	2	2	2	2		2	2	2	2	2	2	2	2	2	2	2	26	1	2347.34	35	30-44	Women
517	2	1	4	2	4	3	3	2			2	6		6	1	1	1	2	2	2	2	2	2		2	2	2	2	2	2	2	2	2	2	2	26	1	12350.1	24	15-29	Men
518	2	2	1	2	4	3	3	2			2	6		6	1	77	1	2	2	2	2	2	2		2	2	2	2	2	2	2	2	2	2	1	26	1	2312.11	51	45-69	Women
519	2	2	3	2	4	3	3	2			2	6		6	1	1	1	2	2	2	2	2	2		2	2	2	2	2	2	2	2	2	2	2	26	1	3129.78	33	30-44	Women
520	2	2	2	2	4	3	3	2			2	6		4	1	1	1	2	2	2	2	2	2		2	2	2	2	2	2	2	2	2	2	1	26	1	2312.11	47	45-69	Women
521	2	2	1	2	4	4	4	2			2	6		6	1	1	1	2	2	2	2	2	2	.	2	2	2	2	2	2	2	2	2	2	2	27	1	1564.89	33	30-44	Women
522	2	1	3	2	4	4	4	2			2	6		6	1	1	1	2	2	2	2	2	2	.	2	2	2	2	2	2	2	2	2	2	2	27	1	3638.91	43	30-44	Men
523	2	1	2	2	4	4	4	2			2	6		6	1	1	1	2	2	2	2	2	2	.	2	2	2	2	2	2	2	2	2	2	2	27	1	8302.09	64	45-69	Men
524	2	1	5	1	4	5	5	2			1	2	2	7	1	1	1	2	2	2	2	2	2	.	1	2	1	2	2	2	2	2	2	2	2	27	1	16466.8	23	15-29	Men
525	2	2	1	2	4	5	4	2			1	5	2	6	1	1	1	2	2	2	2	2	2		1	2	2	2	2	2	2	2	2	2	1	27	1	1541.4	58	45-69	Women
526	2	1	3	2	4	4	4	2			2	6		6	1	1	1	2	2	2	2	2	2		2	2	2	2	2	2	2	2	2	2	2	27	1	3638.91	34	30-44	Men
527	2	2	1	2	4	3	4	2			1	5	2	6	1	1	1	2	2	2	2	2	2		1	2	2	2	2	1	2	1	2	2	1	27	1	1564.89	38	30-44	Women
528	2	2	4	2	4	3	4	2			1	5	2	6	1	1	1	2	2	2	2	2	2		2	2	2	2	2	1	2	2	2	2	1	27	1	782.446	36	30-44	Women
529	2	1	4	2	4	3	3	2			2	2	2	6	1	1	1	2	2	2	2	2	2		2	2	2	2	2	2	2	2	2	2	1	27	1	4744.05	50	45-69	Men
530	2	2	2	2	4	3	3	2			2	6		6	1	1	1	2	2	2	2	2	2		2	2	2	2	2	2	2	2	2	2	1	27	1	2312.11	45	45-69	Women
531	2	2	2	2	4	3	3	2			2	6		6	1	1	1	2	2	2	2	2	2		2	2	2	2	2	2	2	2	2	2	1	27	1	1564.89	41	30-44	Women
532	2	2	3	2	4	3	3	2			2	6		6	1	1	1	2	2	2	2	2	2		2	2	2	2	2	2	2	2	2	2	2	27	1	6086.2	23	15-29	Women
533	2	2	1	2	4	3	3	2			2	6		6	1	1	1	2	2	2	2	2	2		2	2	2	2	2	2	2	2	2	2	2	27	1	2347.34	35	30-44	Women
534	2	2	4	2	4	3	3	2			2	5	2	6	1	1	1	2	2	2	2	2	2		2	2	2	2	2	2	2	2	2	2	2	27	1	782.446	37	30-44	Women
535	2	2	6	2	4	3	3	2			2	6		6	1	1	1	2	2	2	2	2	2		2	2	2	2	2	2	2	2	2	2	2	27	1	1564.89	33	30-44	Women
536	2	1	6	2	4	3	3	2			2	6		6	1	1	1	2	2	2	2	2	2		2	2	2	2	2	2	2	2	2	2	1	27	1	2372.03	45	45-69	Men
537	2	2	5	2	4	3	3	2			2	6		6	1	1	1	2	2	2	2	2	2		2	2	2	2	2	2	2	2	2	2	1	27	1	1541.4	56	45-69	Women
538	2	1	4	2	4	3	3	2			2	6		6	1	1	1	2	2	2	2	2	2		2	2	2	2	2	2	2	2	2	2	2	27	1	1819.45	30	30-44	Men
539	2	2	6	2	4	3	3	2			2	6		6	1	1	1	2	2	2	2	2	2		2	2	2	2	2	2	2	2	2	2	2	27	1	4057.47	23	15-29	Women
540	2	1	5	2	4	4	4	2			2	5	2	6	1	1	1	2	2	2	2	2	2		2	2	2	2	2	2	2	2	2	2	1	27	1	2372.03	66	45-69	Men
541	1	2	2	2	4	3	3	2			2	6		7	1	1	1	2	2	2	2	2	2		2	2	2	2	2	2	2	2	2	2	2	31	1	1581.73	30	30-44	Women
542	1	2	2	2	4	4	4	2			1	3	2	7	1	1	1	2	2	2	2	2	2		1	2	1	1	2	2	2	2	2	2	2	31	1	3115.97	54	45-69	Women
543	1	2	5	1	4	5	4	2			1	1	3	7	1	1	2	2	2	2	2	2	2		2	2	2	2	2	2	2	2	2	2	1	31	1	8202.24	19	15-29	Women
544	1	2	2	2	4	4	4	2			2	6		6	1	1	1	2	2	2	2	2	2		2	2	2	2	2	2	2	2	2	2	2	31	1	1581.73	37	30-44	Women
545	1	2	4	1	4	3	3	2			2	6		7	1	1	1	1	2	2	2	2	2	.	2	2	2	2	2	2	2	2	2	2	2	31	1	778.993	50	45-69	Women
546	1	2	2	2	4	3	3	2			2	6		7	1	1	1	2	2	2	2	2	2	.	2	2	2	2	2	2	2	2	2	2	2	31	1	3163.45	43	30-44	Women
547	1	2	3	2	4	4	4	2			1	2	2	6	1	1	1	2	2	2	2	2	2	.	1	1	2	2	2	2	2	2	2	2	1	31	1	3894.97	45	45-69	Women
548	1	2	2	2	4	4	4	2			2	6		6	1	1	1	2	2	2	2	2	2	.	2	2	2	2	2	2	2	2	2	2	2	31	1	2336.98	56	45-69	Women
549	1	2	2	2	4	4	4	2			1	6		7	1	1	1	1	2	2	2	2	2		2	2	2	2	2	2	2	2	2	2	2	31	1	1581.73	44	30-44	Women
550	1	2	1	2	4	4	4	2			1	5	2	6	1	1	1	1	2	2	2	2	2		2	2	2	2	2	2	2	2	2	2	1	31	1	2336.98	54	45-69	Women
551	1	2	4	2	4	4	4	2			1	5	1	6	1	1	1	2	2	2	2	2	2		2	2	2	2	2	2	2	2	2	2	2	31	1	1581.73	31	30-44	Women
552	1	1	4	2	4	5	4	2			1	6		6	1	1	1	1	2	2	2	2	2		2	2	2	2	2	2	2	2	2	2	2	31	1	2397.54	55	45-69	Men
553	1	2	1	2	4	4	4	2			2	6		6	1	1	1	2	2	2	2	2	2		2	2	2	2	2	2	2	2	2	2	2	31	1	2336.98	60	45-69	Women
554	1	1	2	2	4	5	5	2			1	4	2	6	1	1	1	2	2	2	2	2	2		1	2	1	2	2	2	2	2	2	2	1	31	1	4795.09	63	45-69	Men
555	1	1	2	5	4	4	4	2			1	6		6	1	1	1	2	2	2	2	2	2		2	2	2	2	2	2	2	2	2	2	1	31	1	1198.77	55	45-69	Men
556	1																																			31	1	0		99
557	1	2	2	5	4	5	4	2			2	5	2	6	1	1	1	2	2	2	2	2	2		2	2	2	2	2	2	2	2	2	2	1	31	1	2336.98	47	45-69	Women
558	1	1	6	2	4	3	3	2			2	6		6	1	1	1	2	2	2	2	2	2		2	2	2	2	2	2	2	2	2	2	2	31	1	4795.09	52	45-69	Men
559	1	2	1	2	4	5	4	2			1	4	2	6	1	77	1	2	2	2	2	2	2		2	2	2	2	2	2	2	2	2	2	2	31	1	1557.99	57	45-69	Women
560	1	1	7	2	4	5	3	2			2	4	1	6	1	1	1	2	2	2	2	2	2		2	2	2	2	2	2	2	2	2	2	1	31	1	4795.09	59	45-69	Men
561	2	2	4	2	4	5	4	2			2	5	2	6	1	1	1	2	2	2	2	2	2	.	2	2	2	2	2	2	2	2	2	2	2	32	1	1557.99	56	45-69	Women
562	2	2	4	2	4	3	4	2			2	6		6	1	1	1	2	2	2	2	2	2	.	2	2	2	2	2	2	2	2	2	2	2	32	1	3115.97	58	45-69	Women
563	2	1	4	2	4	3	3	2			2	6		6	1	1	1	2	2	2	2	2	2	.	2	2	2	2	2	2	2	2	2	2	2	32	1	1198.77	55	45-69	Men
564	2	2	4	2	4	3	3	2			2	6		6	1	1	1	2	2	2	2	2	2	.	2	2	2	2	2	2	2	2	2	2	2	32	1	778.993	68	45-69	Women
565	2	2	1	5	4	4	4	2			1	4	2	6	1	1	1	2	2	2	2	2	2		1	2	2	2	2	2	2	2	2	2	1	32	1	2336.98	58	45-69	Women
566	2	2	2	2	4	3	4	2			1	5	2	6	1	1	1	2	2	2	2	2	2		1	2	2	2	2	1	2	2	2	2	1	32	1	2372.59	41	30-44	Women
567	2	2	1	2	4	3	4	2			2	6		6	1	1	1	2	2	2	2	2	2		2	2	2	2	2	2	2	2	2	2	2	32	1	3115.97	53	45-69	Women
568	2	1	4	2	4	4	4	2			2	6		6	1	1	1	2	2	2	2	2	2		2	2	2	2	2	2	2	2	2	2	2	32	1	3678.06	37	30-44	Men
569	2	2	4	2	4	3	3	2			2	6		6	1	1	1	2	2	2	2	2	2		2	2	2	2	2	2	2	2	2	2	2	32	1	1581.73	35	30-44	Women
570	2	1	7	2	4	3	3	2			2	5	3	6	1	1	1	2	2	2	2	2	2		2	2	2	2	2	2	2	2	2	2	2	32	1	4795.09	61	45-69	Men
571	2	2	7	2	4	2	2	2			2	4	1	6	1	1	1	2	2	2	2	2	2		2	2	2	2	2	2	2	2	2	2	2	32	1	4101.12	24	15-29	Women
572	2	1	4	2	4	3	3	2			2	6		6	1	1	1	2	2	2	2	2	2		2	2	2	2	2	2	2	2	2	2	2	32	1	2397.54	57	45-69	Men
573	2	1	6	2	4	3	3	2			2	6		6	1	1	1	2	2	2	2	2	2		2	2	2	2	2	2	2	2	2	2	2	32	1	1198.77	48	45-69	Men
574	2	2	7	2	4	4	4	2			2	2	4	6	1	1	1	2	2	2	2	2	2		2	2	2	2	2	2	2	2	2	2	2	32	1	1557.99	57	45-69	Women
575	2	1	4	2	4	3	3	2			2	4	1	6	1	1	1	2	2	2	2	2	2		2	2	2	2	2	2	2	2	2	2	2	32	1	7356.11	38	30-44	Men
576	2	2	4	2	4	3	3	2			2	6		6	1	1	1	2	2	2	2	2	2		2	2	2	2	2	2	2	2	2	2	2	32	1	4673.96	45	45-69	Women
577	2	1	5	2	4	3	3	2			2	6		6	1	1	1	2	2	2	2	2	2		2	2	2	2	2	2	2	2	2	2	2	32	1	3596.32	50	45-69	Men
578	2	2	4	2	4	3	3	2			2	6		6	1	1	1	2	2	2	2	2	2		2	2	2	2	2	2	2	2	2	2	2	32	1	790.864	31	30-44	Women
579	2	2	2	2	4	3	3	2			1	6		6	1	1	1	2	2	2	2	2	2		2	2	2	2	2	2	2	2	2	2	1	32	1	2336.98	54	45-69	Women
580	2	2	4	2	4	4	4	2			2	6		6	1	1	1	2	2	2	2	2	2		2	2	2	2	2	2	2	2	2	2	2	32	1	778.993	57	45-69	Women
581	2	2	4	2	4	4	4	2			2	6		6	1	1	1	2	2	2	2	2	2	.	2	2	2	2	2	2	2	2	2	2	2	33	1	1557.99	63	45-69	Women
582	2	1	4	2	4	3	3	2			2	6		7	1	1	1	2	2	2	2	2	2	.	2	2	2	2	2	2	2	2	2	2	2	33	1	3678.06	33	30-44	Men
583	2	2	5	2	4	4	4	2			2	6		6	1	1	1	2	2	2	2	2	2	.	2	2	2	2	2	2	2	2	2	2	2	33	1	1581.73	32	30-44	Women
584	2	1	4	2	4	4	4	2			1	1	2	6	1	1	1	2	2	2	2	2	2	.	1	1	2	2	2	2	2	2	2	2	1	33	1	2397.54	69	45-69	Men
585	2	1	5	1	4	3	3	2			2	6		6	1	1	1	2	2	2	2	2	2	.	2	2	2	2	2	2	2	2	2	2	2	33	1	4160.98	19	15-29	Men
586	2	1	5	2	4	3	3	2			2	6		6	1	1	1	2	2	2	2	2	2	.	2	2	2	2	2	2	2	2	2	2	2	33	1	3678.06	30	30-44	Men
587	2	2	4	2	4	3	3	2			2	6		6	1	1	1	2	2	2	2	2	2	.	2	2	2	2	2	2	2	2	2	2	2	33	1	4101.12	27	15-29	Women
588	2	2	5	2	4	3	3	2			2	6		6	1	1	1	2	2	2	2	2	2	.	2	2	2	2	2	2	2	2	2	2	2	33	1	2372.59	38	30-44	Women
589	2	1	4	2	4	3	3	2			2	2	3	6	1	77	1	2	2	2	2	2	2	.	2	2	2	2	2	2	2	2	2	2	1	33	1	1198.77	45	45-69	Men
590	2	1	1	2	4	4	4	2			2	6		6	1	77	1	1	2	2	2	2	2	.	2	2	2	2	2	2	2	2	2	2	2	33	1	5993.86	57	45-69	Men
591	2	2	4	2	4	2	2	2			2	1	2	6	1	1	1	2	2	2	2	2	2	.	2	2	2	2	2	2	2	2	2	2	1	33	1	1581.73	44	30-44	Women
592	2	2	6	2	4	3	3	2			2	6		7	1	1	1	2	2	2	2	2	2	.	2	2	2	2	2	2	2	2	2	2	2	33	1	790.864	35	30-44	Women
593	2	1	5	2	4	3	3	2			2	6		6	1	1	1	2	2	2	2	2	2		2	2	2	2	2	2	2	2	2	2	2	33	1	1839.03	38	30-44	Men
594	2	2	4	2	4	3	3	2			2	1	2	6	1	77	1	2	2	2	2	2	2		2	2	2	2	2	2	2	2	2	2	2	33	1	790.864	43	30-44	Women
595	2	2	4	2	4	3	3	2			2	6		7	1	1	1	2	2	2	2	2	2		2	2	2	2	2	2	2	2	2	2	2	33	1	1581.73	43	30-44	Women
596	2	2	5	2	4	2	2	2			2	2	2	6	1	1	1	2	2	2	2	2	2		2	2	2	2	2	2	2	2	2	2	2	33	1	790.864	43	30-44	Women
597	2	1	6	1	4	2	2	2			2	1	3	6	1	1	1	1	2	2	2	2	2	.	2	2	2	2	2	2	2	2	2	2	2	33	1	20804.9	28	15-29	Men
598	2	1	3	2	4	3	3	2			2	2	2	6	1	77	1	1	2	2	2	2	2	.	2	2	2	2	2	2	2	2	2	2	2	33	1	2397.54	48	45-69	Men
599	2	2	3	4	4	3	3	2			2	6		6	2		1	1	2	2	2	2	2	.	2	2	2	2	2	2	2	2	2	2	2	33	1	3163.45	38	30-44	Women
600	2	2	5	2	4	2	2	2			2	6		6	1	1	1	1	2	2	2	2	2	.	2	2	2	2	2	2	2	2	2	2	2	33	1	4101.12	19	15-29	Women
601	1	1	6	2	4	3	3	2			2	6		6	1	1	1	2	2	2	2	2	2		2	2	2	2	2	2	2	2	2	2	1	34	1	3667.91	62	45-69	Men
602	1	2	1	2	4	3	3	2			2	4	2	6	1	1	1	2	2	2	2	2	2		2	2	2	2	2	2	2	2	2	2	2	34	1	3226.43	39	30-44	Women
603	1	2	4	1	4	3	3	2			2	5	2	6	1	1	1	2	2	2	2	2	2		2	2	2	2	2	2	2	2	2	2	2	34	1	6274.15	15	15-29	Women
604	1	1	6	2	4	4	4	2			1	1	2	7	1	1	1	2	2	2	2	2	2		2	2	2	2	2	2	2	2	2	2	1	34	1	3751.28	39	30-44	Men
605	1	2	2	2	4	5	5	2			1	6		6	1	1	1	2	2	2	2	2	2		2	2	2	2	2	2	2	2	2	2	1	34	1	4182.77	28	15-29	Women
606	1	1	7	2	4	4	4	2			1	1	2	6	1	1	1	2	2	2	2	2	2	.	1	2	2	2	2	2	2	2	2	2	1	34	1	9378.2	43	30-44	Men
607	1	2	3	2	4	4	4	1	1	2	1	2	2	7	1	1	1	2	2	2	2	2	2	.	2	2	2	2	2	2	2	2	2	2	1	34	1	3226.43	40	30-44	Women
608	1	1	6	2	4	4	4	2			1	1	2	6	1	1	1	1	2	2	2	2	2	.	1	2	2	2	2	2	2	2	2	2	1	34	1	3751.28	35	30-44	Men
609	1	2	2	2	4	4	4	2			2	6		6	1	1	1	2	2	2	2	2	2	.	2	2	2	2	2	2	2	2	2	2	2	34	1	1589	51	45-69	Women
610	1	2	4	2	4	4	4	2			1	1	2	6	1	1	1	2	2	2	2	1	2		2	2	2	2	2	2	2	1	2	2	1	34	1	1589	57	45-69	Women
611	1	2	4	2	4	4	4	2			2	3	2	6	1	1	1	2	2	2	2	2	2		2	2	2	2	2	2	2	2	2	2	2	34	1	5646.26	34	30-44	Women
612	1	1	2	2	4	4	4	2			1	1	2	7	1	1	1	2	2	2	2	2	2		1	2	2	1	2	2	2	2	2	2	1	34	1	8487.64	28	15-29	Men
613	1	2	2	2	4	5	4	2			2	6		6	1	1	1	2	2	2	2	2	2		2	2	2	2	2	2	2	2	2	2	1	34	1	1613.22	32	30-44	Women
614	1	1	2	2	4	5	5	2			2	4	2	6	1	1	1	2	2	2	2	2	2		2	2	2	2	2	2	2	2	2	2	2	34	1	4890.55	46	45-69	Men
615	1	1	4	2	4	5	4	2			2	6		6	1	1	1	2	2	2	2	2	2		2	2	2	2	2	2	2	2	2	2	2	34	1	21219.1	27	15-29	Men
616	1	2	4	2	4	5	5	2			2	6		6	1	1	1	1	2	2	2	2	2		2	2	2	2	2	2	2	2	2	2	2	34	1	2419.83	34	30-44	Women
617	1	1	6	2	4	4	4	2			2	5	3	6	1	1	1	2	2	2	2	2	2		2	2	2	2	2	2	2	2	2	2	2	34	1	5626.92	42	30-44	Men
618	1	1	4	2	4	4	4	2			1	1	2	6	1	1	1	2	2	2	2	2	2		1	2	2	2	2	2	2	2	2	2	1	34	1	4890.55	65	45-69	Men
619	1	2	1	2	4	4	4	2			1	1	1	6	1	1	1	1	2	2	2	2	2		1	2	2	2	2	2	2	1	2	2	1	34	1	1613.22	32	30-44	Women
620	1	1	5	2	4	4	4	2			1	1	2	6	1	1	1	1	2	2	2	2	2		2	2	2	2	2	2	2	2	2	2	1	34	1	8487.64	28	15-29	Men
621	1	2	3	2	4	4	4	2			2	6		6	1	1	1	2	2	2	2	2	2	.	2	2	2	2	2	2	2	2	2	2	1	35	1	1613.22	43	30-44	Women
622	1	2	1	2	4	4	4	2			2	6		6	1	1	1	2	2	2	2	2	2	.	2	2	2	2	2	2	2	2	2	2	1	35	1	3226.43	31	30-44	Women
623	1	2	5	2	4	4	4	2			2	6		6	1	1	1	2	2	2	2	2	2	.	2	2	2	2	2	2	2	2	2	2	1	35	1	1589	49	45-69	Women
624	1	1	5	2	4	4	4	2			2	6		6	1	1	1	2	2	2	2	2	2	.	2	2	2	2	2	2	2	2	2	2	2	35	1	12731.5	21	15-29	Men
625	1	1	4	2	4	4	4	2			2	6		6	1	1	1	2	2	1	2	2	2		2	2	2	2	2	2	2	2	2	2	2	35	1	5626.92	36	30-44	Men
626	1	2	4	2	4	4	4	2			2	6		6	1	1	1	2	2	2	2	2	2		2	2	2	2	2	2	2	2	2	2	1	35	1	3226.43	42	30-44	Women
627	1	2	1	2	4	4	4	2			2	6		6	1	1	1	2	2	2	2	2	2		2	2	2	2	2	2	2	2	2	2	1	35	1	3226.43	31	30-44	Women
628	1	2	1	2	4	4	4	2			2	6		6	1	77	1	2	2	2	2	2	2		2	2	2	2	2	2	2	2	2	2	1	35	1	2419.83	40	30-44	Women
629	1	1	7	2	4	4	4	2			2	6		6	1	1	1	1	2	2	2	2	2	.	2	2	2	2	2	2	2	2	2	2	2	35	1	7502.56	33	30-44	Men
630	1	1	2	2	4	4	3	2			2	6		6	1	1	1	2	2	2	2	2	2	.	2	2	2	2	2	2	2	2	2	2	2	35	1	8487.64	25	15-29	Men
631	1	1	5	1	4	4	4	2			2	6		6	1	1	1	2	2	2	2	2	2	.	2	2	2	2	2	2	2	2	2	2	1	35	1	1875.64	35	30-44	Men
632	1	2	4	2	4	4	4	2			2	6		6	1	1	1	2	2	2	2	2	2	.	2	2	2	2	2	2	2	2	2	2	2	35	1	6274.15	22	15-29	Women
633	1	2	3	2	4	4	4	2			2	6		6	1	1	1	2	2	2	2	2	2		2	2	2	2	2	2	2	2	2	2	2	35	1	1613.22	35	30-44	Women
634	1	1	4	2	4	3	3	2			2	6		6	1	1	1	2	2	2	2	2	2		2	2	2	2	2	2	2	2	2	2	2	35	1	3751.28	37	30-44	Men
635	1	2	1	2	4	3	3	2			2	6		6	1	1	1	2	2	2	2	2	2		2	2	2	2	2	2	2	2	2	2	1	35	1	4182.77	27	15-29	Women
636	1	2	5	2	4	3	3	2			2	6		6	1	1	1	2	2	2	2	2	2		2	2	2	2	2	2	2	2	2	2	1	35	1	2419.83	35	30-44	Women
637	1	1	3	2	4	4	4	2			2	6		6	1	1	1	2	2	2	2	2	2		2	2	2	2	2	2	2	2	2	2	2	35	1	5626.92	40	30-44	Men
638	1	2	1	2	4	3	3	2			2	6		6	1	1	1	2	2	2	2	2	2		2	2	2	2	2	2	2	2	2	2	1	35	1	6274.15	24	15-29	Women
639	1	2	1	2	4	3	3	2			2	6		6	1	1	1	2	2	2	2	2	2		2	2	2	2	2	2	2	2	2	2	1	35	1	1613.22	31	30-44	Women
640	1	1	1	2	4	3	3	2			2	6		6	1	1	1	2	2	2	2	2	2		2	2	2	2	2	2	2	2	2	2	2	35	1	2445.28	47	45-69	Men
641	1	2	2	2	4	4	4	2			2	6		6	1	1	1	2	2	2	2	2	2	.	2	2	2	2	2	2	2	2	2	2	1	36	1	5561.51	56	45-69	Women
642	1	2	5	1	4	4	4	2			1	3	2	6	1	1	1	2	2	2	2	2	2	.	1	2	2	2	2	1	2	2	2	2	1	36	1	8365.53	21	15-29	Women
643	1	2	1	2	4	4	4	2			1	6		6	1	1	1	2	2	2	2	2	2	.	1	2	1	2	2	1	2	2	2	2	1	36	1	4033.04	44	30-44	Women
644	1	1	1	2	4	3	3	2			2	6		6	1	1	1	1	2	2	2	2	2	.	2	2	2	2	2	2	2	2	2	2	2	36	1	3751.28	34	30-44	Men
645	1	2	5	2	4	4	4	2			2	6		6	1	1	1	2	2	2	2	2	2		2	2	2	2	2	2	2	2	2	2	1	36	1	4182.77	27	15-29	Women
646	1	2	3	2	4	4	4	2			2	6		6	1	1	1	2	2	2	2	2	2		2	2	2	2	2	2	2	2	2	2	1	36	1	2419.83	35	30-44	Women
647	1	1	5	1	4	4	4	2			2	6		6	1	1	1	2	2	2	2	2	2		2	2	2	2	2	2	2	2	2	2	2	36	1	21219.1	21	15-29	Men
648	1	2	1	2	4	4	4	2			2	6		6	1	77	1	2	2	2	2	2	2		2	2	2	2	2	2	2	2	2	2	2	36	1	2419.83	37	30-44	Women
649	1	1	5	2	4	4	4	2			1	6		6	1	1	1	2	2	2	2	2	2	.	1	2	1	2	2	2	2	2	2	2	1	36	1	16975.3	21	15-29	Men
650	1	2	3	1	4	4	4	2			2	6		6	1	1	1	2	2	2	2	2	2	.	2	2	2	2	2	2	2	2	2	2	2	36	1	2419.83	35	30-44	Women
651	1	2	2	2	4	4	4	2			2	6		6	1	1	1	2	2	2	2	2	2	.	2	2	2	2	2	2	2	2	2	2	2	36	1	794.502	67	45-69	Women
652	1	2	1	2	4	4	4	2			1	6		6	1	77	1	2	2	2	2	2	2	.	1	2	2	2	2	2	2	2	2	2	1	36	1	2419.83	44	30-44	Women
653	1	2	1	2	4	4	4	2			2	6		6	1	77	1	2	2	2	2	2	2		2	2	2	2	2	2	2	2	2	2	2	36	1	2419.83	44	30-44	Women
654	1	1	3	2	4	3	3	2			2	6		6	1	1	1	2	2	2	2	2	2		2	2	2	2	2	2	2	2	2	2	2	36	1	12731.5	25	15-29	Men
655	1	2	4	2	4	3	3	2			2	6		6	1	1	1	2	2	2	2	2	2		2	2	2	2	2	2	2	2	2	2	2	36	1	4182.77	26	15-29	Women
656	1	2	1	2	4	3	3	2			2	6		6	1	77	1	2	2	2	2	2	2		2	2	2	2	2	2	2	2	2	2	2	36	1	3178.01	59	45-69	Women
657	1	2	1	2	4	3	3	2			2	6		6	1	77	1	2	2	2	2	2	2		2	2	2	2	2	2	2	2	2	2	2	36	1	3226.43	40	30-44	Women
658	1	2	1	2	4	4	4	2			2	6		6	1	1	1	2	2	2	2	2	2		2	2	2	2	2	2	2	2	2	2	2	36	1	3972.51	47	45-69	Women
659	1	1	4	2	4	3	3	2			2	6		6	1	1	1	2	2	2	2	2	2		2	2	2	2	2	2	2	2	2	2	1	36	1	7502.56	33	30-44	Men
660	1	2	1	2	4	4	4	2			2	6		6	1	77	1	2	2	2	2	2	2		2	2	2	2	2	2	2	2	2	2	1	36	1	2383.51	45	45-69	Women
661	1	2	4	2	4	4	4	2			2	6		6	1	1	1	2	2	2	2	2	2	.	2	2	2	2	2	2	2	2	2	2	2	37	1	1580.64	31	30-44	Women
662	1	2	1	2	4	4	4	2			1	2	2	6	1	1	1	2	2	2	2	2	2	.	1	1	2	2	2	2	2	2	2	2	1	37	1	3113.83	62	45-69	Women
663	1	2	5	2	4	3	3	2			2	6		6	1	1	1	2	2	2	2	2	2	.	2	2	2	2	2	2	2	2	2	2	2	37	1	2370.96	37	30-44	Women
664	1	2	4	2	4	3	3	2			2	6		6	1	1	1	2	2	2	2	2	2	.	2	2	2	2	2	2	2	2	2	2	2	37	1	1580.64	32	30-44	Women
665	1	2	3	2	4	4	4	2			2	6		6	1	1	1	2	2	2	2	2	2	.	2	2	2	2	2	2	2	2	2	2	2	37	1	2335.37	45	45-69	Women
666	1	1	1	2	4	4	4	2			2	6		6	1	77	1	1	2	2	2	2	2	.	2	2	2	2	2	2	2	2	2	2	2	37	1	2395.89	48	45-69	Men
667	1	1	4	2	4	3	3	2			2	6		6	1	77	1	1	2	2	2	2	2	.	2	2	2	2	2	2	2	2	2	2	2	37	1	5513.29	42	30-44	Men
668	1	1	3	2	4	2	2	2			2	2	3	6	1	1	1	1	2	2	2	2	2	.	2	2	2	2	2	2	2	2	2	2	2	37	1	3675.52	43	30-44	Men
669	1	2	2	2	4	2	2	2			2	6		6	1	77	1	1	2	1	2	2	2	.	2	2	2	2	2	2	2	2	2	2	2	37	1	1580.64	35	30-44	Women
670	1	2	1	2	4	3	3	2			2	6		6	1	77	1	1	2	2	2	2	2	.	2	2	2	2	2	2	2	2	2	2	2	37	1	790.319	40	30-44	Women
671	1	2	5	2	4	3	3	2			1	2	2	6	1	1	1	2	2	2	2	2	2	.	2	2	2	2	2	2	2	2	2	2	1	37	1	4098.3	29	15-29	Women
672	1	2	2	5	4	3	3	2			1	6		6	1	1	1	2	2	2	2	2	2	.	2	2	2	2	2	2	2	2	2	2	1	37	1	3892.28	52	45-69	Women
673	1	2	1	2	3	5	5	2			2	6		6	1	1	1	2	2	2	2	2	2	.	2	2	2	2	2	2	2	2	2	2	1	37	1	1556.91	69	45-69	Women
674	1	2	2	2	4	3	3	2			1	6		6	1	1	1	2	2	2	2	2	2	.	2	2	2	2	2	2	2	2	2	2	2	37	1	790.319	35	30-44	Women
675	1	1	4	1	4	3	3	2			2	6		7	1	1	1	2	2	2	2	2	2	.	2	2	2	2	2	2	2	2	2	2	2	37	1	12474.4	17	15-29	Men
676	1	2	1	2	3	4	4	2			1	6		6	1	1	1	2	2	2	2	2	2		1	2	2	2	2	2	2	2	2	2	1	37	1	3113.83	68	45-69	Women
677	1	2	5	2	4	3	3	2			1	4	2	6	1	1	1	2	2	2	2	2	2		2	2	2	2	2	2	2	2	2	2	1	37	1	4098.3	22	15-29	Women
678	1	2	1	2	4	4	4	2			2	6		6	1	1	1	2	2	2	2	2	2		2	2	2	2	2	2	2	2	2	2	2	37	1	3892.28	61	45-69	Women
679	1	2	1	2	3	3	4	2			1	4	2	6	1	1	1	2	2	2	2	2	2		1	1	2	2	2	2	2	2	2	2	1	37	1	778.457	68	45-69	Women
680	1	1	4	2	4	3	3	2			2	6		6	1	1	1	2	2	2	2	2	2		2	2	2	2	2	2	2	2	2	2	2	37	1	5989.73	48	45-69	Men
681	2	2	4	2	4	4	4	2			2	6		6	1	1	1	2	2	2	2	2	2	.	2	2	2	2	2	2	2	2	2	2	2	38	1	1580.64	33	30-44	Women
682	2	2	1	2	4	5	5	2			1	6		6	1	1	1	2	2	2	2	2	2	.	2	2	2	2	2	2	2	2	2	2	1	38	1	3892.28	45	45-69	Women
683	2	1	1	2	4	4	4	2			2	6		6	1	1	1	2	2	2	2	2	2	.	2	2	2	2	2	2	2	2	2	2	2	38	1	8385.63	54	45-69	Men
684	2	2	1	2	4	4	4	2			2	6		6	1	1	1	2	2	2	2	2	2	.	2	2	2	2	2	2	2	2	2	2	1	38	1	4670.74	58	45-69	Women
685	2	2	2	5	4	4	4	2			2	5	2	6	1	1	1	2	2	2	2	2	2		2	2	2	2	2	2	2	2	2	2	1	38	1	1556.91	54	45-69	Women
686	2	2	5	2	4	4	4	2			1	5	2	6	1	1	1	2	2	2	2	2	2		2	2	2	2	2	2	2	2	2	2	1	38	1	6147.45	28	15-29	Women
687	2	2	4	2	4	4	4	2			1	3	3	6	1	1	1	2	2	2	2	2	2		1	2	2	2	2	2	2	2	2	2	1	38	1	1580.64	34	30-44	Women
688	2	2	5	2	4	4	4	2			2	6		6	2		1	2	2	2	2	2	2		2	2	2	2	2	2	2	2	2	2	2	38	1	2370.96	32	30-44	Women
689	2	1	3	5	4	4	4	1	2	1	1	4	2	6	1	1	1	1	2	2	2	2	2	.	1	2	2	2	2	1	2	2	2	2	1	38	1	1197.95	54	45-69	Men
690	2	1	1	2	4	4	4	2			2	6		6	1	1	1	1	2	2	2	2	2	.	2	2	2	2	2	2	2	2	2	2	1	38	1	2395.89	51	45-69	Men
691	2	1	4	2	4	3	3	2			2	6		6	1	1	1	1	1	2	2	2	2	.	2	2	2	2	2	2	2	2	2	2	2	38	1	5513.29	36	30-44	Men
692	2	1	4	2	4	3	3	2			2	5	3	6	1	1	1	2	2	2	2	2	2	.	2	2	2	2	2	2	2	2	2	2	2	38	1	2395.89	56	45-69	Men
693	2	2	5	2	4	3	3	2			2	6		6	1	1	1	2	2	2	2	2	2		2	2	2	2	2	2	2	2	2	2	2	38	1	1580.64	33	30-44	Women
694	2	2	3	2	4	3	3	2			2	6		6	1	1	1	2	2	2	2	2	2		2	2	2	2	2	2	2	2	2	2	2	38	1	3951.6	39	30-44	Women
695	2	2	4	2	4	3	3	2			2	6		6	1	1	1	2	2	2	2	2	2		2	2	2	2	2	2	2	2	2	2	2	38	1	4098.3	22	15-29	Women
696	2	2	6	2	4	3	3	2			2	6		6	1	1	1	2	2	2	2	2	2		2	2	2	2	2	2	2	2	2	2	2	38	1	6147.45	29	15-29	Women
697	2	1	5	2	4	3	3	2			2	6		6	1	1	1	2	2	2	2	2	2		2	2	2	2	2	2	2	2	2	2	2	38	1	5513.29	39	30-44	Men
698	2	2	3	2	4	3	3	2			2	6		6	1	1	1	2	2	2	2	2	2		2	2	2	2	2	2	2	2	2	2	1	38	1	3892.28	52	45-69	Women
699	2	2	4	2	4	3	3	2			2	6		6	1	1	1	2	2	2	2	2	2		2	2	2	2	2	2	2	2	2	2	1	38	1	2370.96	37	30-44	Women
700	2	1	5	2	4	3	3	1	1	2	2	1	1	7	1	1	1	1	2	2	2	2	2		2	2	2	2	2	2	2	2	2	2	2	38	1	2395.89	47	45-69	Men
701	2	2	1	5	3	3	3	2			2	5	1	6	1	77	1	2	2	2	2	2	2		2	2	2	2	2	2	2	2	2	2	2	39	1	778.457	68	45-69	Women
702	2	2	3	2	4	4	4	2			2	6		6	1	1	1	2	2	2	2	2	2		2	2	2	2	2	2	2	2	2	2	2	39	1	3161.28	41	30-44	Women
703	2	2	5	1	4	3	3	2			1	1	3	7	1	1	1	2	2	2	2	2	2		2	2	2	2	2	2	2	2	2	2	1	39	1	2335.37	49	45-69	Women
704	2	2	4	2	4	4	4	2			1	2	2	6	1	1	1	2	2	2	2	2	2		2	2	2	2	2	2	2	2	2	2	1	39	1	4670.74	55	45-69	Women
705	2	2	3	2	4	5	5	2			1	6		6	1	1	1	2	2	2	2	2	2		1	2	2	1	2	2	2	2	2	2	1	39	1	3161.28	38	30-44	Women
706	2	1	7	2	4	3	3	1	1	2	2	1	2	6	1	1	1	2	2	2	2	2	2		2	2	2	2	2	2	2	2	2	2	2	39	1	2395.89	56	45-69	Men
707	2	1	7	2	4	3	3	2			2	6		6	1	1	1	2	2	2	2	2	2		2	2	2	2	2	2	2	2	2	2	2	39	1	9188.81	35	30-44	Men
708	2	1	7	2	4	4	4	2			2	6		6	1	1	1	2	2	2	2	2	2		2	2	2	2	2	2	2	2	2	2	2	39	1	4791.79	45	45-69	Men
709	2	2	1	2	4	3	3	2			1	6		6	1	1	1	2	2	2	2	2	2		1	1	2	2	2	2	2	2	2	2	2	39	1	4741.92	44	30-44	Women
710	2	2	4	2	4	4	4	2			1	1	2	7	1	1	1	1	2	2	2	2	2		1	1	2	2	2	1	2	1	2	2	1	39	1	2370.96	32	30-44	Women
711	2	2	1	5	4	5	5	2			1	4	2	6	2		2	2	2	2	1	2	2		1	1	2	2	2	1	2	1	2	2	1	39	1	778.457	63	45-69	Women
712	2	2	1	2	4	4	4	2			1	6		6	1	1	1	2	2	2	2	2	1		1	1	1	1	1	1	1	1	1	1	1	39	1	2370.96	42	30-44	Women
713	2	1	6	2	4	2	2	2			2	6		6	1	1	1	1	2	2	2	2	2	.	2	2	2	2	2	2	2	2	2	2	2	39	1	8316.23	22	15-29	Men
714	2	1	6	2	4	3	3	2			2	6		6	1	1	1	2	2	2	2	2	2	.	2	2	2	2	2	2	2	2	2	2	2	39	1	3593.84	49	45-69	Men
715	2	2	1	3	4	3	3	2			1	6		6	1	1	1	2	2	2	2	2	2	.	2	2	2	2	2	2	2	2	2	2	1	39	1	790.319	42	30-44	Women
716	2	1	7	2	4	4	4	2			2	6		6	1	1	1	2	2	2	2	2	2	.	2	2	2	2	2	2	2	2	2	2	2	39	1	9188.81	37	30-44	Men
717	2	2	2	1	4	3	3	2			2	6		6	1	1	1	2	2	2	2	2	2		2	2	2	2	2	2	2	2	2	2	1	39	1	790.319	41	30-44	Women
718	2	2	1	2	4	5	5	2			1	6		6	1	1	1	2	2	2	2	2	2		1	2	2	2	1	1	1	1	1	2	1	39	1	2335.37	51	45-69	Women
719	2	2	2	2	4	4	4	2			1	6		7	1	1	1	2	2	2	2	2	2		1	2	2	2	2	2	2	2	2	2	1	39	1	1580.64	39	30-44	Women
720	2	1	1	2	4	5	5	2			2	6		6	1	1	1	2	2	2	2	2	2		2	2	2	2	2	2	2	2	2	2	1	39	1	3675.52	42	30-44	Men
721	1	1	4	2	4	4	4	2			1	6		6	1	1	1	2	2	2	2	2	2	.	1	2	2	2	2	2	2	2	2	2	2	40	1	3631.32	65	45-69	Men
722	1	2	2	2	4	4	4	2			1	6		6	1	1	1	2	2	2	2	2	2	.	1	1	2	2	2	2	2	2	2	2	2	40	1	2395.68	36	30-44	Women
723	1	2	2	2	4	4	4	2			1	1	2	5	1	1	1	1	2	1	2	2	2	.	1	2	2	2	2	2	2	2	2	2	1	40	1	2359.72	55	45-69	Women
724	1	1	2	2	4	4	4	2			2	6		6	1	1	1	1	2	2	2	2	2	.	2	2	2	2	2	2	2	2	2	2	2	40	1	3631.32	50	45-69	Men
725	1	2	1	2	4	4	4	2			2	6		6	1	2	1	2	2	2	2	2	2	.	1	2	2	2	2	2	2	2	2	2	1	40	1	5506.02	55	45-69	Women
726	1	2	5	2	4	4	3	2			2	3	3	7	1	1	1	2	2	2	2	2	2		2	2	2	2	2	2	2	2	2	2	2	40	1	3194.24	40	30-44	Women
727	1	2	4	2	4	3	3	2			2	6		7	1	1	1	2	2	2	2	2	2		2	2	2	2	2	2	2	2	2	2	1	40	1	8282.07	20	15-29	Women
728	1	2	1	5	4	4	4	2			2	6		6	2		2	2	2	2	1	2	2		2	2	2	2	2	2	2	2	2	2	2	40	1	1573.15	64	45-69	Women
729	1	2	1	2	4	3	3	2			2	6		6	1	1	1	2	2	2	2	2	2		2	2	2	2	2	2	2	2	2	2	2	40	1	1597.12	33	30-44	Women
730	1	2	1	2	4	3	3	2			2	6		6	1	77	1	2	2	2	2	2	2		2	2	2	2	2	2	2	2	2	2	2	40	1	2359.72	57	45-69	Women
731	1	1	4	2	4	3	3	2			2	6		6	1	1	1	1	2	2	2	2	2		2	2	2	2	2	2	2	2	2	2	2	40	1	7427.7	31	30-44	Men
732	1	2	4	2	4	4	4	2			2	5	1	7	1	1	1	1	2	2	2	2	2		2	2	2	2	2	2	2	2	2	2	1	40	1	2359.72	45	45-69	Women
733	1	2	4	2	4	5	5	2			1	6		7	1	1	1	1	2	2	2	2	2		1	1	2	2	2	1	2	1	1	2	1	40	1	8282.07	18	15-29	Women
734	1	1	6	2	4	4	4	2			2	6		6	1	1	1	2	2	2	2	2	2		2	2	2	2	2	2	2	2	2	2	2	40	1	3713.85	35	30-44	Men
735	1	2	4	2	4	4	4	2			1	6		6	1	1	1	2	2	2	2	2	2		1	2	2	2	2	2	2	1	2	2	1	40	1	1597.12	32	30-44	Women
736	1	1	3	2	4	2	2	2			2	6		6	1	1	1	2	2	2	2	2	2		2	2	2	2	2	2	2	2	2	2	2	40	1	3713.85	42	30-44	Men
737	1	2	5	2	4	4	4	2			2	6		6	1	1	1	2	2	2	2	2	2		2	2	2	2	2	2	2	2	2	2	2	40	1	798.561	30	30-44	Women
738	1	2	2	2	4	4	4	2			1	6		6	1	1	1	2	2	2	2	2	2		1	1	2	2	2	2	2	1	2	2	1	40	1	6211.55	23	15-29	Women
739	1	2	1	1	4	2	3	2			2	6		6	1	1	1	2	2	2	2	2	2		2	2	2	2	2	2	2	2	2	2	2	40	1	3194.24	40	30-44	Women
740	1	2	2	2	4	3	3	2			2	6		6	1	1	1	2	2	2	2	2	2		2	2	2	2	2	2	2	2	2	2	2	40	1	6211.55	25	15-29	Women
741	1	1	6	1	4	5	4	2			2	6		6	1	1	1	2	2	2	2	2	2	.	2	2	2	2	2	2	2	2	2	2	2	41	1	12604.4	24	15-29	Men
742	1	1	3	2	4	5	4	2			1	6		6	1	1	1	1	2	2	2	2	2	.	1	2	1	2	2	2	2	2	2	2	1	41	1	2420.88	59	45-69	Men
743	1	2	1	2	4	3	3	2			2	6		6	1	1	1	1	2	2	2	2	2	.	2	2	2	2	2	2	2	2	2	2	2	41	1	3992.8	43	30-44	Women
744	1	2	3	5	4	4	4	2			2	6		6	1	1	1	2	2	2	2	2	2		2	2	2	2	2	2	2	2	2	2	2	41	1	1573.15	45	45-69	Women
745	1	1	7	2	4	4	4	2			1	1	3	6	1	1	1	2	2	2	2	2	2		2	2	2	2	2	2	2	2	2	2	1	41	1	6052.19	54	45-69	Men
746	1																																			41	1	0		99
747	1	1	6	2	4	4	4	2			2	5	4	7	1	1	1	2	2	2	2	2	2		2	2	2	2	2	2	2	2	2	2	2	41	1	5570.78	43	30-44	Men
748	1	1	4	2	4	5	4	2			1	6		6	1	1	1	2	2	2	2	2	2		1	2	2	2	2	1	2	2	2	2	1	41	1	4841.75	59	45-69	Men
749	1	1	4	2	4	3	3	2			2	6		6	1	1	1	2	2	2	2	2	2	.	2	2	2	2	2	2	2	2	2	2	2	41	1	7427.7	43	30-44	Men
750	1	1	1	2	4	4	4	2			2	6		6	1	1	1	2	2	2	2	2	2	.	2	2	2	2	2	2	2	2	2	2	2	41	1	4841.75	55	45-69	Men
751	1	1	4	2	4	4	4	2			2	6		6	1	1	1	2	2	2	2	2	2	.	2	2	2	2	2	2	2	2	2	2	1	41	1	3631.32	51	45-69	Men
752	1																							.												41	1	0		99
753	1	2	3	2	4	3	3	2			2	6		6	1	1	1	2	2	2	2	2	2		2	2	2	2	2	2	2	2	2	2	1	41	1	2395.68	37	30-44	Women
754	1	1	4	2	4	3	3	2			2	6		6	1	1	1	2	2	2	2	2	2		2	2	2	2	2	2	2	2	2	2	2	41	1	3631.32	55	45-69	Men
755	1	1	3	2	4	3	3	2			2	6		6	1	1	1	2	2	2	2	2	2		2	2	2	2	2	2	2	2	2	2	1	41	1	3631.32	46	45-69	Men
756	1	2	1	2	4	3	3	2			2	6		6	1	1	1	2	2	2	2	2	2		2	2	2	2	2	2	2	2	2	2	2	41	1	2359.72	54	45-69	Women
757	1	2	4	2	4	3	3	2			2	6		6	1	1	1	2	2	2	2	2	2		2	2	2	2	2	2	2	2	2	2	1	41	1	3194.24	44	30-44	Women
758	1	2	1	2	4	3	3	2			2	6		6	1	1	1	2	2	2	2	2	2		2	2	2	2	2	2	2	2	2	2	2	41	1	2359.72	51	45-69	Women
759	1	2	4	2	4	3	3	2			2	6		6	1	1	1	2	2	2	2	2	2		2	2	2	2	2	2	2	2	2	2	2	41	1	1597.12	32	30-44	Women
760	1	2	1	2	4	3	3	2			2	6		6	1	1	1	2	2	2	2	2	2		2	2	2	2	2	2	2	2	2	2	2	41	1	2395.68	40	30-44	Women
761	2	2	6	2	4	2	2	2			2	5	3	6	1	1	1	2	2	2	2	2	2	.	2	2	2	2	2	2	2	2	2	2	2	28	1	1575.61	32	30-44	Women
762	2	1	6	2	4	2	2	2			2	2	3	6	1	1	1	2	2	2	2	2	2	.	2	2	2	2	2	2	2	2	2	2	2	28	1	2388.27	57	45-69	Men
763	2	2	4	2	4	3	3	2			2	6		6	1	1	1	2	2	2	2	2	2	.	2	2	2	2	2	2	2	2	2	2	2	28	1	1551.96	45	45-69	Women
764	2	1	5	2	4	2	2	2			2	1	3	6	1	1	1	1	2	2	2	2	2	.	2	2	2	2	2	2	2	2	2	2	2	28	1	3663.83	44	30-44	Men
765	2	2	5	2	4	3	3	2			2	6		6	1	1	1	2	2	2	2	2	2	.	2	2	2	2	2	2	2	2	2	2	2	28	1	4085.26	28	15-29	Women
766	2	1	5	2	4	3	3	2			2	6		6	1	1	1	2	2	2	2	2	2	.	2	2	2	2	2	2	2	2	2	2	2	28	1	3663.83	40	30-44	Men
767	2	1	5	2	4	3	3	2			2	6		6	1	1	1	2	2	2	2	2	2	.	2	2	2	2	2	2	2	2	2	2	2	28	1	5495.75	42	30-44	Men
768	2	1	4	2	4	3	3	2			2	6		6	1	1	1	2	2	2	2	2	2	.	2	2	2	2	2	2	2	2	2	2	2	28	1	3663.83	35	30-44	Men
769	2	2	5	2	4	3	3	2			2	2	1	7	1	1	1	2	2	2	2	2	2	.	2	2	2	2	2	2	2	2	2	2	2	28	1	2363.42	38	30-44	Women
770	2	2	1	5	4	4	4	2			2	6		6	1	1	1	2	2	2	2	2	2	.	2	2	2	2	2	2	2	2	2	2	2	28	1	1551.96	64	45-69	Women
771	2	2	5	2	4	3	3	2			2	6		6	1	1	1	2	2	2	2	2	2	.	2	2	2	2	2	2	2	2	2	2	2	28	1	1575.61	30	30-44	Women
772	2	1	6	2	4	3	3	2			2	5	2	6	1	1	1	2	2	2	2	2	2	.	2	2	2	2	2	2	2	2	2	2	2	28	1	2388.27	68	45-69	Men
773	2	2	3	2	4	3	3	2			2	6		7	1	1	1	2	2	2	2	2	2		2	2	2	2	2	2	2	2	2	2	2	28	1	3103.92	45	45-69	Women
774	2	1	4	2	4	3	3	2			1	6		6	1	1	1	2	2	2	2	2	2		2	2	2	2	2	2	2	2	2	2	1	28	1	3663.83	40	30-44	Men
775	2	1	4	2	4	3	3	1	1	2	2	5	2	7	1	1	1	2	2	2	2	2	2		2	2	2	2	2	2	2	2	2	2	2	28	1	5970.68	60	45-69	Men
776	2	2	3	1	4	3	3	2			2	4	2	6	1	1	1	2	2	2	2	2	2		2	2	2	2	2	2	2	2	2	2	2	28	1	6302.44	30	30-44	Women
777	2	1	7	2	3	3	3	2			1	3	2	7	1	1	1	2	2	2	2	2	2	.	2	2	2	2	2	2	2	2	2	2	1	28	1	3582.41	59	45-69	Men
778	2	1	5	2	4	3	3	2			2	4	2	7	1	1	1	2	2	2	2	2	2	.	2	2	2	2	2	2	2	2	2	2	2	28	1	3663.83	35	30-44	Men
779	2	2	3	2	4	3	3	2			1	3	2	7	1	1	1	1	2	2	2	2	2	.	1	2	2	2	2	2	2	2	2	2	2	28	1	1551.96	45	45-69	Women
780	2	1	5	5	4	2	2	2			2	1	3	6	1	1	1	1	2	2	2	2	2	.	2	2	2	2	2	2	2	2	2	2	2	28	1	2388.27	66	45-69	Men
781	2	2	1	2	4	3	3	2			2	3	2	6	1	1	1	2	2	2	2	2	2		2	2	2	2	2	2	2	2	2	2	2	29	1	3879.9	54	45-69	Women
782	2	1	5	2	4	3	3	2			2	6		6	1	1	1	2	2	2	2	2	2		2	2	2	2	2	2	2	2	2	2	2	29	1	2388.27	54	45-69	Men
783	2	1	3	2	4	3	3	2			2	6		6	1	1	1	2	2	2	2	2	2		2	2	2	2	2	2	2	2	2	2	2	29	1	1194.14	59	45-69	Men
784	2	2	6	1	4	3	3	2			2	6		6	1	1	1	2	2	2	2	2	2		2	2	2	2	2	2	2	2	2	2	2	29	1	4085.26	23	15-29	Women
785	2	1	5	2	4	3	4	2			2	6		6	1	1	1	2	2	2	2	2	2	.	2	2	2	2	2	2	2	2	2	2	2	29	1	1831.92	44	30-44	Men
786	2	2	4	2	4	3	3	2			2	6		6	1	1	1	2	2	2	2	2	2	.	2	2	2	2	2	2	2	2	2	2	2	29	1	2327.94	50	45-69	Women
787	2	1	5	2	4	3	3	2			2	6		6	1	1	1	2	2	2	2	2	2	.	2	2	2	2	2	2	2	2	2	2	2	29	1	1194.14	46	45-69	Men
788	2	1	5	2	4	3	3	2			2	6		6	1	1	1	2	2	2	2	2	2	.	2	2	2	2	2	2	2	2	2	2	2	29	1	8289.78	28	15-29	Men
789	2	2	6	2	4	3	3	2			2	6		6	1	1	1	2	2	2	2	2	2		2	2	2	2	2	2	2	2	2	2	2	29	1	2327.94	50	45-69	Women
790	2	2	5	2	4	3	3	2			2	6		6	1	1	1	2	2	2	2	2	2		2	2	2	2	2	2	2	2	2	2	2	29	1	787.806	41	30-44	Women
791	2	2	1	2	4	3	3	2			2	6		6	1	1	1	2	2	2	2	2	2		2	2	2	2	2	2	2	2	2	2	2	29	1	3103.92	65	45-69	Women
792	2	2	4	2	4	3	3	2			2	6		6	1	1	1	2	2	2	2	2	2		2	2	2	2	2	2	2	2	2	2	2	29	1	3103.92	47	45-69	Women
793	2	2	6	2	4	3	3	2			1	3	2	6	1	1	1	2	2	2	2	2	2		1	2	2	2	2	1	2	2	2	2	1	29	1	1575.61	40	30-44	Women
794	2	1	4	2	4	4	4	2			2	6		6	1	1	1	2	2	2	2	2	2		2	2	2	2	2	2	2	2	2	2	1	29	1	3582.41	65	45-69	Men
795	2	1	6	1	4	3	3	2			2	6		6	1	1	1	2	2	2	2	2	2		2	2	2	2	2	2	2	2	2	2	2	29	1	16579.6	20	15-29	Men
796	2	2	5	2	4	3	3	2			1	6		6	1	1	1	2	2	2	2	2	2		2	2	2	2	2	2	2	2	2	2	2	29	1	2363.42	38	30-44	Women
797	2	2	5	2	4	3	3	2			2	6		6	1	1	1	2	2	2	2	2	2		2	2	2	2	2	2	2	2	2	2	2	29	1	1575.61	35	30-44	Women
798	2	1	5	2	4	3	3	2			2	6		6	1	1	1	2	2	2	2	2	2		2	2	2	2	2	2	2	2	2	2	2	29	1	4776.55	52	45-69	Men
799	2	2	5	2	4	3	3	2			2	6		6	1	1	1	2	2	2	2	2	2		2	2	2	2	2	2	2	2	2	2	2	29	1	2327.94	48	45-69	Women
800	2	1	7	2	4	3	3	2			1	2	2	6	1	1	1	2	2	2	2	2	2		2	2	2	2	2	2	2	2	2	2	1	29	1	3663.83	33	30-44	Men
801	2	2	3	2	4	4	4	1	2	2	2	2	4	6	1	1	1	2	2	2	2	2	2	.	2	2	2	2	2	2	2	2	2	2	2	30	1	1575.61	42	30-44	Women
802	2	2	4	2	4	3	3	2			2	6		6	1	1	1	2	2	2	2	2	2	.	2	2	2	2	2	2	2	2	2	2	2	30	1	2042.63	27	15-29	Women
803	2	2	5	2	4	3	3	2			2	2	4	6	1	1	1	2	2	2	2	2	2	.	2	2	2	2	2	2	2	2	2	2	2	30	1	1575.61	38	30-44	Women
804	2	1	3	2	4	4	4	2			1	2	2	6	1	1	1	2	2	2	2	2	2	.	1	1	2	2	2	2	2	2	2	2	1	30	1	2388.27	69	45-69	Men
805	2	2	2	2	4	4	4	2			2	6		6	1	1	1	2	2	2	2	2	2	.	2	2	2	2	2	2	2	2	2	2	2	30	1	1575.61	42	30-44	Women
806	2	1	3	2	4	4	4	2			1	6		6	1	77	1	2	2	2	2	2	2	.	1	2	2	2	2	2	2	2	2	2	1	30	1	2388.27	60	45-69	Men
807	2	2	5	2	4	3	3	2			2	6		7	1	1	1	2	2	2	2	2	2	.	2	2	2	2	2	2	2	2	2	2	2	30	1	1575.61	40	30-44	Women
808	2	1	5	2	4	3	3	2			2	6		6	1	1	1	2	2	2	2	2	2	.	2	2	2	2	2	2	2	2	2	2	2	30	1	2388.27	55	45-69	Men
809	2	1	5	2	4	3	3	2			2	6		7	1	1	1	2	2	2	2	2	2	.	2	2	2	2	2	2	2	2	2	2	2	30	1	7327.67	30	30-44	Men
810	2	1	5	2	4	3	3	2			2	6		7	1	1	1	2	2	2	2	2	2	.	2	2	2	2	2	2	2	2	2	2	2	30	1	3663.83	38	30-44	Men
811	2	1	5	1	4	2	2	2			2	3	1	6	1	1	1	2	2	2	2	2	2	.	2	2	2	2	2	2	2	2	2	2	2	30	1	12434.7	27	15-29	Men
812	2	2	1	2	4	3	3	2			2	3	3	6	1	77	1	1	2	2	2	2	2	.	2	2	2	2	2	2	2	2	2	2	2	30	1	3103.92	68	45-69	Women
813	2	2	1	2	4	3	3	2			2	2	3	6	1	77	1	2	2	2	2	2	2	.	2	2	2	2	2	2	2	2	2	2	2	30	1	1551.96	59	45-69	Women
814	2	2	5	2	4	3	3	2			2	3	3	6	1	77	1	2	2	2	2	2	2	.	2	2	2	2	2	2	2	2	2	2	2	30	1	775.981	66	45-69	Women
815	2	1	4	2	4	3	3	1	1	2	2	4	2	6	1	1	1	2	2	2	2	2	2		2	2	2	2	2	2	2	2	2	2	2	30	1	1194.14	59	45-69	Men
816	2	1	6	1	4	2	2	2			2	6		6	1	1	1	2	2	2	2	2	2		2	2	2	2	2	2	2	2	2	2	2	30	1	4144.89	29	15-29	Men
817	2	2	1	2	4	3	3	2			2	6		6	1	1	1	2	2	2	2	2	2		2	2	2	2	2	2	2	2	2	2	2	30	1	2327.94	45	45-69	Women
818	2	1	4	2	4	3	3	2			2	5	2	7	1	1	1	2	2	2	2	2	2		2	2	2	2	2	2	2	2	2	2	2	30	1	2388.27	51	45-69	Men
819	2	2	6	1	4	3	3	2			2	6		7	1	1	1	2	2	2	2	2	2		2	2	2	2	2	2	2	2	2	2	2	30	1	10213.2	22	15-29	Women
820	2	2	4	2	4	3	3	2			2	6		6	1	1	1	2	2	2	2	2	2		2	2	2	2	2	2	2	2	2	2	2	30	1	2327.94	45	45-69	Women
821	2	1	6	2	4	3	3	2			2	6		6	1	1	1	2	2	2	2	2	2		2	2	2	2	2	2	2	2	2	2	2	42	1	5254.86	45	45-69	Men
822	2	1	6	1	4	3	3	2			2	6		6	1	1	1	2	2	2	2	2	2		2	2	2	2	2	2	2	2	2	2	2	42	1	6079.94	27	15-29	Men
823	2	2	4	2	4	3	3	2			2	6		6	1	1	1	2	2	2	2	2	2		2	2	2	2	2	2	2	2	2	2	2	42	1	3466.78	44	30-44	Women
824	2	2	5	2	4	3	3	2			2	6		6	1	1	1	2	2	2	2	2	2		2	2	2	2	2	2	2	2	2	2	2	42	1	2996.23	25	15-29	Women
825	2	1	6	2	4	4	4	2			2	6		6	1	1	1	2	2	2	2	2	2	.	2	2	2	2	2	2	2	2	2	2	2	42	1	1751.62	69	45-69	Men
826	2	2	2	2	4	5	4	2			1	6		4	1	1	1	2	2	2	2	2	2	.	2	2	1	2	2	2	2	2	2	2	1	42	1	4622.37	42	30-44	Women
827	2	1	1	2	4	5	3	2			1	6		6	1	1	1	2	2	2	2	2	2	.	1	2	2	2	2	2	2	2	2	2	1	42	1	1751.62	67	45-69	Men
828	2	1	3	2	4	5	4	2			1	3	2	6	1	1	1	2	2	2	2	2	2	.	1	2	2	2	2	2	2	2	2	2	1	42	1	3503.24	55	45-69	Men
829	2	1	4	2	4	3	3	2			2	6		6	1	1	1	2	2	2	2	2	2		2	2	2	2	2	2	2	2	2	2	2	42	1	1751.62	52	45-69	Men
830	2	2	6	2	4	3	3	2			2	6		6	1	1	1	2	2	2	2	2	2		2	2	2	2	2	2	2	2	2	2	2	42	1	3466.78	35	30-44	Women
831	2	2	6	2	4	3	4	2			1	1	2	6	1	1	1	2	2	2	2	2	2		1	2	2	2	2	1	2	2	2	2	1	42	1	5992.47	25	15-29	Women
832	2	2	1	2	4	4	4	2			1	1	2	6	1	1	1	2	2	2	2	2	2		1	2	2	2	2	2	2	1	2	2	1	42	1	5691.24	49	45-69	Women
833	2	2	1	2	4	4	4	2			2	6		6	1	1	1	2	2	2	2	2	2		2	2	2	2	2	2	2	2	2	2	2	42	1	2276.5	59	45-69	Women
834	2	1	4	5	4	3	4	2			2	6		6	1	1	1	2	2	2	2	2	2		2	2	2	2	2	2	2	2	2	2	1	42	1	5254.86	55	45-69	Men
835	2	2	4	2	4	3	4	2			2	6		6	1	1	1	2	2	2	2	2	2		2	2	2	2	2	2	2	2	2	2	2	42	1	3466.78	40	30-44	Women
836	2	2	1	2	4	3	4	2			2	6		6	1	1	1	2	2	2	2	2	2		2	2	2	2	2	2	2	2	2	2	2	42	1	3466.78	30	30-44	Women
837	2	2	1	2	4	4	4	2			2	6		6	1	1	1	2	2	2	2	2	2		2	2	2	2	2	2	2	2	2	2	2	42	1	2276.5	55	45-69	Women
838	2	1	5	2	4	3	3	2			2	6		6	1	1	1	2	2	2	2	2	2		2	2	2	2	2	2	2	2	2	2	2	42	1	3503.24	56	45-69	Men
839	2	2	4	2	4	3	4	2			1	1	2	6	1	1	1	2	2	2	2	2	2		2	2	2	2	2	2	2	2	2	2	2	42	1	2276.5	58	45-69	Women
840	2	2	6	2	4	3	3	2			2	3	2	6	1	1	1	2	2	2	2	2	2		2	2	2	2	2	2	2	2	2	2	2	42	1	8988.7	23	15-29	Women
841	1	2	1	2	4	3	3	2			2	6		6	1	77	1	2	2	2	2	2	2		2	2	2	2	2	2	2	2	2	2	1	43	1	1560.83	46	45-69	Women
842	1	2	1	2	4	4	4	2			2	6		6	1	77	1	2	2	2	2	2	2		2	2	2	2	2	2	2	2	2	2	2	43	1	2341.25	57	45-69	Women
843	1	2	1	2	4	4	4	2			2	6		6	1	77	1	2	2	2	2	2	2		2	2	2	2	2	2	2	2	2	2	1	43	1	2341.25	57	45-69	Women
844	1	2	1	2	4	4	4	2			2	6		6	1	77	1	2	2	2	2	2	2		2	2	2	2	2	2	2	2	2	2	2	43	1	4682.49	52	45-69	Women
845	1	2	1	2	4	4	4	2			2	6		6	1	77	1	2	2	2	2	2	2		2	2	2	2	2	2	2	2	2	2	2	43	1	2341.25	60	45-69	Women
846	1	2	4	1	4	4	4	2			2	6		6	1	77	1	2	2	2	2	2	2		2	2	2	2	2	2	2	2	2	2	2	43	1	2376.92	30	30-44	Women
847	1	2	1	2	4	4	4	2			2	6		6	1	77	1	2	2	2	2	2	2		2	2	2	2	2	2	2	2	2	2	2	43	1	4108.61	28	15-29	Women
848	1	2	1	2	4	4	4	2			2	6		6	1	77	1	2	2	2	2	2	2		2	2	2	2	2	2	2	2	2	2	2	43	1	1560.83	53	45-69	Women
849	1	2	1	2	4	4	4	2			2	6		6	1	77	1	2	2	2	2	2	2		2	2	2	2	2	2	2	2	2	2	1	43	1	2341.25	60	45-69	Women
850	1	1	1	2	4	4	4	2			2	6		6	1	77	1	2	2	2	2	2	2		2	2	2	2	2	2	2	2	2	2	2	43	1	4803.84	57	45-69	Men
851	1	2	1	2	4	3	3	2			2	6		6	1	77	1	2	2	2	2	2	2		2	2	2	2	2	2	2	2	2	2	2	43	1	3121.66	59	45-69	Women
852	1	2	1	2	4	4	4	2			2	6		6	1	77	1	2	2	2	2	2	2		2	2	2	2	2	2	2	2	2	2	2	43	1	3121.66	59	45-69	Women
853	1	2	1	2	4	3	3	2			2	6		6	1	77	1	2	2	2	2	2	2		2	2	2	2	2	2	2	2	2	2	2	43	1	4108.61	29	15-29	Women
854	1	2	1	2	4	4	4	2			2	6		6	1	77	1	2	2	2	2	2	2		2	2	2	2	2	2	2	2	2	2	2	43	1	2376.92	34	30-44	Women
855	1	2	4	1	4	4	3	2			2	6		6	1	1	1	2	2	2	2	2	2		2	2	2	2	2	2	2	2	2	2	2	43	1	12325.8	17	15-29	Women
856	1	2	4	2	4	4	4	2			2	6		6	1	1	1	2	2	1	2	2	2		2	2	2	2	2	2	2	2	2	2	2	43	1	12325.8	24	15-29	Women
857	1	2	5	1	4	4	4	2			1	6		6	1	1	1	2	2	2	2	2	2		2	2	2	2	2	2	2	2	2	2	1	43	1	8217.21	21	15-29	Women
858	1	2	1	5	4	4	4	2			1	6		6	1	2	2	2	2	2	1	1	2		2	2	2	2	2	2	2	2	2	2	2	43	1	3902.08	68	45-69	Women
859	1	1	4	2	4	3	3	2			2	6		6	1	1	1	2	2	2	2	2	2		2	2	2	2	2	2	2	2	2	2	2	43	1	16674.3	24	15-29	Men
860	1	2	3	2	4	4	4	2			2	6		6	1	1	1	2	2	2	2	2	2		2	2	2	2	2	2	2	2	2	2	2	43	1	2376.92	34	30-44	Women
861	1	2	5	2	4	4	4	2			2	6		6	1	1	1	1	2	2	2	2	2	.	2	2	2	2	2	2	2	2	2	2	2	44	1	1560.83	49	45-69	Women
862	1	2	3	2	4	4	4	2			2	6		6	1	2	1	1	2	2	2	2	2	.	2	2	2	2	2	2	2	2	2	2	1	44	1	3169.23	44	30-44	Women
863	1	2	5	1	4	4	4	2			1	6		7	1	1	1	1	2	2	2	2	2	.	2	2	2	2	2	2	2	2	2	2	1	44	1	10271.5	20	15-29	Women
864	1	1	4	2	4	4	3	2			2	3	2	6	1	1	1	2	2	2	2	2	2	.	2	2	2	2	2	2	2	2	2	2	2	44	1	3602.88	47	45-69	Men
865	1	2	2	2	4	4	4	2			2	6		6	1	1	1	2	2	2	2	2	2	.	2	2	2	2	2	2	2	2	2	2	2	44	1	2341.25	50	45-69	Women
866	1	1	4	2	4	3	3	2			2	6		6	1	1	1	2	2	2	2	2	2	.	2	2	2	2	2	2	2	2	2	2	2	44	1	3684.77	32	30-44	Men
867	1	1	4	2	4	4	4	2			1	3	2	7	1	1	1	1	2	2	2	2	2	.	1	2	2	2	2	2	2	2	2	2	1	44	1	3602.88	54	45-69	Men
868	1	2	1	5	3	5	4	2			1	6		6	1	1	1	2	2	2	2	2	2	.	1	1	1	2	2	1	2	2	2	2	1	44	1	2341.25	69	45-69	Women
869	1	2	1	2	4	6	5	2			1	2	2	7	2		1	2	2	2	2	2	2		1	2	2	2	2	2	2	2	2	2	1	44	1	3169.23	35	30-44	Women
870	1	2	3	1	4	4	4	2			2	6		6	1	1	1	2	2	2	2	2	2		2	2	2	2	2	2	2	2	2	2	2	44	1	6162.91	17	15-29	Women
871	1	2	4	2	4	4	4	1	2	1	2	2	2	7	1	1	1	2	2	2	2	2	2		2	2	2	2	2	2	2	2	2	2	2	44	1	1584.61	33	30-44	Women
872	1	1	3	2	4	4	4	2			2	6		6	1	1	1	2	2	2	2	2	2		2	2	2	2	2	2	2	2	2	2	2	44	1	2401.92	63	45-69	Men
873	1	2	3	2	4	3	3	2			2	6		6	1	1	1	2	2	2	2	2	2		2	2	2	2	2	2	2	2	2	2	2	44	1	6162.91	21	15-29	Women
874	1	1	1	2	4	4	4	2			1	6		6	2		1	2	2	2	2	2	2		2	2	2	2	2	2	2	2	2	2	2	44	1	2401.92	60	45-69	Men
875	1	2	1	2	4	4	4	2			2	6		6	2		1	2	2	2	1	2	2		2	2	2	2	2	2	2	2	2	2	2	44	1	2341.25	64	45-69	Women
876	1	2	4	2	4	4	4	2			2	6		6	1	1	1	2	2	2	2	2	2		2	2	2	2	2	2	2	2	2	2	2	44	1	2376.92	30	30-44	Women
877	1	2	1	2	4	4	4	2			2	6		6	1	1	1	2	2	2	2	2	2		2	2	2	2	2	2	2	2	2	2	2	44	1	1584.61	31	30-44	Women
878	1	1	4	2	4	4	4	2			2	6		6	1	1	1	2	2	2	2	2	2		2	2	2	2	2	2	2	2	2	2	2	44	1	7369.54	44	30-44	Men
879	1	2	1	2	4	3	3	2			2	6		6	1	77	1	2	2	2	2	2	2		2	2	2	2	2	2	2	2	2	2	2	44	1	2341.25	45	45-69	Women
880	1	1	1	2	4	3	3	2			2	6		6	1	1	1	2	2	2	2	2	2		2	2	2	2	2	2	2	2	2	2	2	44	1	3684.77	32	30-44	Men
881	1	1	2	2	4	3	3	2			2	6		6	1	1	1	2	2	2	2	2	2		2	2	2	2	2	2	2	2	2	2	2	45	1	7369.54	30	30-44	Men
882	1	1	1	2	4	3	3	2			2	6		7	1	77	1	2	2	2	2	2	2		2	2	2	2	2	2	2	2	2	2	2	45	1	11054.3	30	30-44	Men
883	1	2	1	2	3	5	5	2			1	6		1											1	1	2	2	2	1	2	2	2	2	1	45	1	3169.23	39	30-44	Women
884	1	1	1	2	4	3	3	2			2	6		5	1	77	1	2	2	2	2	2	2		2	2	2	2	2	2	2	2	2	2	2	45	1	2401.92	61	45-69	Men
885	1	2	1	2	4	4	4	2			1	6		5	2		2	2	2	2	1	2	2		2	2	2	2	2	2	2	2	2	2	2	45	1	2054.3	26	15-29	Women
886	1	2	1	2	4	3	3	2			2	6		5	2		2	2	2	2	1	2	2		2	2	2	2	2	2	2	2	2	2	2	45	1	6162.91	24	15-29	Women
887	1	2	1	2	4	3	3	2			2	6		6	1	1	1	2	2	2	2	2	2		2	2	2	2	2	2	2	2	2	2	2	45	1	1584.61	31	30-44	Women
888	1	1	1	3	4	5	5	2			2	6		4	2		2	2	2	2	1	2	2		1	2	2	2	2	2	2	2	2	2	1	45	1	4803.84	64	45-69	Men
889	1	1	1	4	4	4	4	2			1	5	2	6	1	1	1	1	2	2	2	2	2	.	1	1	2	2	2	2	2	2	2	2	1	45	1	1842.38	42	30-44	Men
890	1	2	1	2	4	4	4	2			1	6		6	2		2	2	2	2	2	1	2	.	1	2	1	2	2	1	2	2	2	2	1	45	1	5462.91	50	45-69	Women
891	1	1	1	5	4	4	4	2			1	6		1										.	1	2	2	2	2	2	2	2	2	2	1	45	1	3602.88	69	45-69	Men
892	1	1	1	2	4	4	4	2			2	6		6	1	1	1	1	2	2	2	2	2	.	2	2	2	2	2	2	2	2	2	2	2	45	1	3684.77	37	30-44	Men
893	1	2	1	2	4	4	4	2			2	6		6	1	1	1	1	2	2	2	2	2	.	2	2	2	2	2	2	2	2	2	2	2	45	1	6162.91	28	15-29	Women
894	1	2	1	2	4	4	4	2			2	6		6	1	2	1	2	2	2	2	2	2	.	2	2	2	2	2	2	2	2	2	2	1	45	1	2054.3	29	15-29	Women
895	1	1	2	2	4	4	3	2			1	6		6	1	1	1	2	2	2	2	2	2	.	2	2	2	2	2	2	2	2	2	2	1	45	1	1842.38	42	30-44	Men
896	1	1	1	5	3	4	4	2			1	6		6	2		2	2	2	2	2	1	2	.	1	2	1	2	2	1	2	2	2	2	1	45	1	2401.92	62	45-69	Men
897	1	1	1	2	4	5	5	2			2	5	2	6	1	2	1	2	2	2	2	2	2		2	2	2	2	2	2	2	2	2	2	2	45	1	3602.88	59	45-69	Men
898	1	1	1	1	4	4	4	2			2	6		4	2		1	2	2	2	2	2	2		2	2	2	2	2	2	2	2	2	2	1	45	1	8337.15	20	15-29	Men
899	1	2	1	2	4	4	4	2			2	6		7	1	2	1	2	2	2	2	2	2		2	2	2	2	2	2	2	2	2	2	2	45	1	1560.83	50	45-69	Women
900	1	1	1	2	4	4	4	2			2	6		6	1	1	1	2	2	2	2	2	2		2	2	2	2	2	2	2	2	2	2	1	45	1	3684.77	39	30-44	Men
901	1	2	1	2	4	5	5	2			1	6		6	2		2	2	2	2	2	1	2		1	2	2	2	2	1	2	1	2	2	2	46	1	1686.4	36	30-44	Women
902	1	2	1	2	4	4	4	2			2	6		6	2		2	2	2	2	2	1	2		2	2	2	2	2	2	2	2	2	2	2	46	1	2491.63	45	45-69	Women
903	1	1	1	5	4	4	5	2			2	6		6	2		2	2	2	2	2	1	2		2	2	2	2	2	2	2	2	2	2	2	46	1	1960.73	39	30-44	Men
904	1	2	1	2	4	4	4	2			2	6		6	1	1	1	1	2	2	2	2	2		2	2	2	2	2	2	2	2	2	2	2	46	1	1686.4	32	30-44	Women
905	1	2	1	2	4	4	4	2			2	6		6	2		2	2	2	2	2	1	2	.	2	2	2	2	2	2	2	2	2	2	1	46	1	1686.4	32	30-44	Women
906	1	2	1	2	4	3	3	2			2	6		6	1	1	1	2	2	2	2	2	2	.	2	2	2	2	2	2	2	2	2	2	2	46	1	2529.6	35	30-44	Women
907	1	1	1	2	4	5	4	2			1	6		6	1	1	1	1	2	2	2	2	2	.	1	2	2	1	2	1	2	2	2	2	1	46	1	5882.18	40	30-44	Men
908	1	2	1	2	4	4	4	2			2	6		6	2		1	2	2	2	2	2	2	.	2	2	2	2	2	2	2	2	2	2	2	46	1	843.2	32	30-44	Women
909	1	2	1	2	4	5	5	2			1	6		6	2		2	2	2	2	2	1	2		1	2	2	2	2	1	2	1	2	2	2	46	1	2529.6	42	30-44	Women
910	1	1	3	2	4	3	3	2			2	6		6	1	1	1	1	2	2	2	2	2		2	2	2	2	2	2	2	2	2	2	2	46	1	8872.68	28	15-29	Men
911	1	2	2	1	4	2	3	2			2	6		6	1	1	1	2	2	2	2	2	2		2	2	2	2	2	2	2	2	2	2	2	46	1	4372.52	19	15-29	Women
912	1	1	4	2	4	3	3	2			2	6		6	1	1	1	2	2	2	2	2	2		2	2	2	2	2	2	2	2	2	2	1	46	1	3921.46	36	30-44	Men
913	1	2	1	2	4	4	4	2			2	6		6	1	1	1	2	2	2	2	2	2		2	2	2	2	2	2	2	2	2	2	2	46	1	1686.4	40	30-44	Women
914	1	2	1	2	4	3	3	2			2	6		6	1	77	1	2	2	2	2	2	2		2	2	2	2	2	2	2	2	2	2	2	46	1	1686.4	40	30-44	Women
915	1	2	1	2	4	4	4	2			2	6		6	1	77	1	2	2	2	2	2	2		2	2	2	2	2	2	2	2	2	2	2	46	1	1661.09	56	45-69	Women
916	1	1	1	2	4	3	4	2			2	6		6	1	77	1	2	2	2	2	2	2		2	2	2	2	2	2	2	2	2	2	2	46	1	2556.2	50	45-69	Men
917	1	2	1	2	4	4	4	2			2	6		6	1	77	1	2	2	2	2	2	2		2	2	2	2	2	2	2	2	2	2	2	46	1	1661.09	49	45-69	Women
918	1	2	1	2	4	3	3	2			2	6		6	1	77	1	2	2	2	2	2	2		2	2	2	2	2	2	2	2	2	2	2	46	1	6558.78	26	15-29	Women
919	1	2	1	2	4	3	3	2			2	6		6	1	77	1	2	2	2	2	2	2		2	2	2	2	2	2	2	2	2	2	2	46	1	1686.4	35	30-44	Women
920	1	1	1	2	4	3	3	2			2	6		6	1	77	1	2	2	2	2	2	2		2	2	2	2	2	2	2	2	2	2	2	46	1	8872.68	29	15-29	Men
921	1	1	4	1	4	3	3	2			2	4	2	7	1	1	1	2	2	2	2	2	2		2	2	2	2	2	2	2	2	2	2	2	47	1	22181.7	16	15-29	Men
922	1	2	6	2	4	4	4	2			2	6		7	1	1	1	2	2	2	2	2	2		2	2	2	2	2	2	2	2	2	2	2	47	1	6558.78	27	15-29	Women
923	1	2	2	2	4	5	4	2			1	6		6	1	2	1	2	2	2	2	2	2		1	2	2	2	2	2	2	2	2	2	1	47	1	3372.8	40	30-44	Women
924	1	2	2	2	4	5	4	2			1	6		6	1	1	1	2	2	2	2	2	2		2	2	2	2	2	2	2	2	2	2	1	47	1	2186.26	25	15-29	Women
925	1	2	2	2	4	6	5	2			1	1	3	6	1	1	1	2	2	2	2	2	2		1	2	2	2	2	2	2	2	2	2	1	47	1	1661.09	55	45-69	Women
926	1	1	1	2	4	4	4	2			1	1	2	6	1	1	1	1	2	2	2	2	2	.	1	1	2	2	2	2	2	2	2	2	1	47	1	2556.2	65	45-69	Men
927	1	2	1	2	4	4	4	2			2	6		6	1	1	1	1	2	2	2	2	2	.	2	2	2	2	2	2	2	2	2	2	2	47	1	1661.09	55	45-69	Women
928	1	1	4	1	4	4	3	2			2	6		6	1	1	1	2	2	2	2	2	2	.	2	2	2	2	2	2	2	2	2	2	2	47	1	13309	16	15-29	Men
929	1	1	2	5	2	5	5	2			1	1	2	6	1	1	1	1	2	2	2	2	2	.	1	1	2	2	2	2	2	2	2	2	1	47	1	1278.1	50	45-69	Men
930	1	2	1	2	4	4	4	2			2	6		7	1	1	1	1	2	2	2	2	2	.	2	2	2	2	2	2	2	2	2	2	2	47	1	6558.78	27	15-29	Women
931	1	2	3	2	4	4	4	2			1	6		6	1	1	1	1	2	2	2	2	2		1	1	2	2	2	2	2	2	2	2	1	47	1	1686.4	32	30-44	Women
932	1	1	2	2	4	4	4	2			1	1	2	6	1	1	1	1	2	2	2	2	2		1	1	2	2	2	1	1	1	1	1	1	47	1	2556.2	55	45-69	Men
933	1	2	2	2	4	4	4	2			1	3	2	6	1	1	1	2	2	2	2	2	2		1	2	2	2	2	2	2	2	2	2	1	47	1	2529.6	30	30-44	Women
934	1	2	2	2	4	5	5	2			1	5	2	6	1	1	1	1	2	2	2	2	2		1	2	2	2	2	1	2	2	2	2	1	47	1	1686.4	42	30-44	Women
935	1	2	2	2	4	5	5	2			1	6		7	1	2	1	1	2	2	2	2	2		2	2	2	2	2	2	2	2	2	2	1	47	1	843.2	35	30-44	Women
936	1	2	2	2	4	4	4	2			1	6		6	1	77	1	2	2	2	2	2	2		2	2	2	2	2	2	2	2	2	2	1	47	1	3372.8	34	30-44	Women
937	1	2	4	1	4	3	3	2			2	6		6	1	1	1	2	2	2	2	2	2		2	2	2	2	2	2	2	2	2	2	2	47	1	8745.03	15	15-29	Women
938	1	1	3	2	4	3	3	2			2	6		7	1	1	1	2	2	2	2	2	2		2	2	2	2	2	2	2	2	2	2	2	47	1	3921.46	36	30-44	Men
939	1	2	1	5	4	5	5	2			2	6		6	1	77	1	2	2	2	2	2	2		1	1	2	2	2	1	2	2	2	2	1	47	1	1661.09	60	45-69	Women
940	1	2	1	2	4	4	4	2			2	6		6	1	77	1	2	2	2	2	2	2		2	2	2	2	2	2	2	2	2	2	1	47	1	2529.6	40	30-44	Women
941	1	1	3	2	4	5	5	2			2	6		6	1	1	2	2	2	2	2	2	2		2	2	2	2	2	2	2	2	2	2	2	48	1	13309	22	15-29	Men
942	1	1	3	2	4	4	4	2			2	6		6	1	1	1	2	2	2	2	2	2		2	2	2	2	2	2	2	2	2	2	2	48	1	3921.46	35	30-44	Men
943	1	2	1	2	4	5	5	2			1	6		6	1	1	1	2	2	2	2	2	2		2	2	2	2	2	2	2	2	2	2	1	48	1	1661.09	56	45-69	Women
944	1	1	1	2	3	4	4	2			2	6		1											2	2	2	2	2	2	2	2	2	2	2	48	1	5112.41	54	45-69	Men
945	1	1	2	2	4	4	4	2			2	6		6	1	1	1	2	2	2	2	2	2		2	2	2	2	2	2	2	2	2	2	2	48	1	6390.51	48	45-69	Men
946	1	1	2	2	4	5	5	2			2	6		6	1	2	1	2	2	2	2	2	2		2	2	2	2	2	2	2	2	2	2	1	48	1	2556.2	50	45-69	Men
947	1	1	1	2	4	5	5	2			1	6		6	1	1	1	2	2	2	2	2	2		2	2	2	2	2	2	2	2	2	2	1	48	1	3834.31	47	45-69	Men
948	1	1	1	2	4	3	3	2			2	6		6	1	77	1	2	2	2	2	2	2		2	2	2	2	2	2	2	2	2	2	2	48	1	8872.68	25	15-29	Men
949	1	2	2	2	4	4	4	2			1	6		6	1	77	1	2	2	2	2	2	2		1	2	2	2	2	2	2	2	2	2	1	48	1	3322.18	58	45-69	Women
950	1	2	2	2	4	3	3	2			2	6		6	1	1	1	2	2	2	2	2	2		2	2	2	2	2	2	2	2	2	2	2	48	1	6558.78	25	15-29	Women
951	1	1	4	2	4	4	4	2			2	6		6	1	1	1	2	2	2	2	2	2		2	2	2	2	2	2	2	2	2	2	2	48	1	17745.4	28	15-29	Men
952	1	2	1	2	4	4	4	2			1	6		6	1	2	1	2	2	2	2	2	2		2	2	2	2	2	2	2	2	2	2	1	48	1	4152.72	52	45-69	Women
953	1	2	1	2	2	4	4	2			2	6		1											2	2	2	2	2	2	2	2	2	2	1	48	1	1661.09	68	45-69	Women
954	1	1	2	2	4	3	3	2			1	6		6	1	77	1	2	2	2	2	2	2		1	2	2	2	2	2	2	2	2	2	1	48	1	5882.18	40	30-44	Men
955	1	1	4	2	4	4	4	2			1	3	2	6	1	1	1	1	2	2	2	2	2	.	2	2	2	2	2	2	2	2	2	2	1	48	1	17745.4	28	15-29	Men
956	1	1	2	2	4	4	4	2			1	2	2	6	1	1	1	1	2	2	2	2	2	.	1	2	2	2	2	2	2	2	2	2	1	48	1	3921.46	36	30-44	Men
957	1	1	1	2	4	4	4	2			1	2	2	6	1	1	1	2	2	2	2	2	2	.	1	2	2	2	2	2	2	2	2	2	1	48	1	3834.31	53	45-69	Men
958	1	1	3	2	4	4	4	2			1	6		6	1	1	1	1	2	2	2	2	2	.	2	2	2	2	2	2	2	2	2	2	1	48	1	1960.73	32	30-44	Men
959	1	2	5	2	4	4	3	2			2	6		6	1	2	1	2	2	2	2	2	2	.	2	2	2	2	2	2	2	2	2	2	2	48	1	10931.3	25	15-29	Women
960	1	2	4	1	4	3	3	2			2	3	1	7	1	1	1	2	2	2	2	2	2	.	2	2	2	2	2	2	2	2	2	2	2	48	1	6558.78	15	15-29	Women
961	1	1	2	2	4	4	4	2			1	3	2	6	1	1	1	2	2	2	2	2	2	.	1	1	2	2	2	2	2	2	2	2	1	49	1	17245.3	26	15-29	Men
962	1	1	1	2	4	4	4	2			2	6		6	1	1	1	2	2	2	2	2	2	.	2	2	2	2	2	2	2	2	2	2	1	49	1	3810.96	40	30-44	Men
963	1	2	1	2	4	5	5	2			2	6		6	2		2	1	2	2	2	1	2	.	2	2	2	2	2	2	2	2	2	2	2	49	1	2458.32	42	30-44	Women
964	1	1	3	2	4	4	4	2			1	6		6	1	1	1	2	2	2	2	2	2	.	2	2	2	2	2	2	2	2	2	2	1	49	1	3810.96	31	30-44	Men
965	1	1	2	5	4	3	3	2			2	6		7	1	2	1	2	2	2	2	2	2		2	2	2	2	2	2	2	2	2	2	2	49	1	1905.48	30	30-44	Men
966	1	2	3	2	4	3	3	2			2	6		6	1	1	1	2	2	2	2	2	2		2	2	2	2	2	2	2	2	2	2	2	49	1	12747.9	18	15-29	Women
967	1	1	1	2	4	4	4	2			2	6		7	2		2	2	2	2	1	1	2		1	2	2	2	2	2	2	2	2	2	2	49	1	5716.44	43	30-44	Men
968	1	2	2	2	4	3	3	2			2	6		7	1	2	1	2	2	2	2	2	2		2	2	2	2	2	2	2	2	2	2	2	49	1	2458.32	30	30-44	Women
969	1	2	3	1	4	4	4	2			1	6		6	1	77	1	2	2	2	2	2	2		2	2	2	2	2	2	2	2	2	2	2	49	1	10623.3	20	15-29	Women
970	1	2	1	1	4	4	4	2			2	6		6	1	77	1	2	2	2	2	2	2		2	2	2	2	2	2	2	2	2	2	1	49	1	6373.97	21	15-29	Women
971	1	2	1	2	4	4	4	2			1	6		5	1	77	1	2	2	2	2	2	2		1	2	2	2	2	2	2	2	2	2	1	49	1	4249.31	27	15-29	Women
972	1	1	1	2	4	3	3	2			2	6		6	1	77	1	2	2	2	2	2	2		2	2	2	2	2	2	2	2	2	2	2	49	1	8622.67	27	15-29	Men
973	1	2	2	2	4	4	4	2			2	6		6	1	1	1	2	2	2	2	2	2		2	2	2	2	2	2	2	2	2	2	2	49	1	10623.3	20	15-29	Women
974	1	2	1	2	4	5	5	2			1	6		6	2		2	2	2	2	2	1	2		1	2	2	2	2	1	2	1	2	2	2	49	1	4035.71	50	45-69	Women
975	1	1	1	2	3	4	4	2			1	6		5	2		2	2	2	2	2	1	2		1	1	2	2	2	1	2	2	2	2	1	49	1	6210.44	61	45-69	Men
976	1	2	4	1	4	3	3	2			2	6		7	1	1	1	2	2	2	2	2	2		2	2	2	2	2	2	2	2	2	2	2	49	1	12747.9	17	15-29	Women
977	1	1	1	2	4	4	4	2			2	6		6	2		2	2	2	2	2	1	2	.	2	2	2	2	2	2	2	2	2	2	2	49	1	12934	27	15-29	Men
978	1	2	4	1	4	3	3	2			2	6		6	1	1	1	2	2	2	2	2	2	.	2	2	2	2	2	2	2	2	2	2	2	49	1	6373.97	19	15-29	Women
979	1	2	1	2	4	4	4	2			1	6		6	1	1	1	2	2	2	2	2	2	.	1	2	2	2	2	1	2	1	2	2	1	49	1	4249.31	28	15-29	Women
980	1	2	3	2	4	4	4	2			2	1	2	6	1	1	1	2	2	2	2	2	2	.	1	2	2	1	2	2	2	2	2	2	1	49	1	2458.32	33	30-44	Women
981	1	2	1	2	4	3	3	2			2	6		6	1	77	1	2	2	2	2	2	2		2	2	2	2	2	2	2	2	2	2	2	50	1	1614.28	50	45-69	Women
982	1	1	3	2	4	3	3	2			2	6		6	1	77	1	2	2	2	2	2	2		2	2	2	2	2	2	2	2	2	2	2	50	1	5716.44	38	30-44	Men
983	1	2	1	2	4	4	4	2			2	6		6	1	1	1	2	2	2	2	2	2		2	2	2	2	2	2	2	2	2	2	2	50	1	1638.88	32	30-44	Women
984	1	1	5	2	4	3	3	2			2	6		6	1	1	1	2	2	2	2	2	2		2	2	2	2	2	2	2	2	2	2	2	50	1	3726.26	46	45-69	Men
985	1	2	1	2	4	3	3	2			2	6		6	1	77	1	2	2	2	2	2	2		2	2	2	2	2	2	2	2	2	2	2	50	1	4097.2	41	30-44	Women
986	1	1	1	5	3	5	4	2			1	6		1											1	1	1	1	1	2	2	2	2	2	1	50	1	6210.44	63	45-69	Men
987	1	1	2	2	4	4	4	2			2	6		6	1	1	1	2	2	2	2	2	2		1	2	2	2	2	2	2	2	2	2	1	50	1	5716.44	31	30-44	Men
988	1	1	1	2	4	4	4	2			1	6		6	1	1	1	2	2	2	2	2	2		2	2	2	2	2	2	2	2	2	2	2	50	1	7621.92	35	30-44	Men
989	1	2	1	2	3	5	5	2			1	6		5	2		1	1	2	2	2	2	2	.	1	1	1	1	1	1	1	1	1	1	1	50	1	2421.42	55	45-69	Women
990	1	1	1	2	4	5	4	2			2	6		5	1	1	1	1	2	2	2	2	2	.	2	2	2	2	2	2	2	2	2	2	1	50	1	6210.44	51	45-69	Men
991	1	2	1	2	4	3	3	2			2	6		6	1	77	1	2	2	2	2	2	2	.	2	2	2	2	2	2	2	2	2	2	2	50	1	4249.31	28	15-29	Women
992	1	2	2	2	4	3	3	2			2	6		6	1	1	1	2	2	2	2	2	2	.	2	2	2	2	2	2	2	2	2	2	2	50	1	6373.97	21	15-29	Women
993	1	2	1	2	4	4	4	2			1	6		6	1	77	1	2	2	2	2	2	2		2	2	2	2	2	2	2	2	2	2	2	50	1	1614.28	55	45-69	Women
994	1	2	1	2	4	3	3	2			2	6		6	1	77	1	2	2	2	2	2	2		2	2	2	2	2	2	2	2	2	2	2	50	1	2458.32	41	30-44	Women
995	1	2	1	2	4	4	4	2			2	6		6	1	77	1	2	2	2	2	2	2		2	2	2	2	2	2	2	2	2	2	2	50	1	2421.42	54	45-69	Women
996	1																																			50	1	0		99
997	1	1	3	2	4	4	4	2			2	6		6	2		1	2	2	2	2	2	2		2	2	2	2	2	2	2	2	2	2	2	50	1	25868	28	15-29	Men
998	1	1	3	2	4	5	4	2			2	6		6	1	1	1	2	2	2	2	2	2		2	2	2	2	2	2	2	2	2	2	1	50	1	8622.67	27	15-29	Men
999	1	1	2	1	4	4	4	2			2	6		6	2		1	2	2	1	2	2	2		2	2	2	2	2	2	2	2	2	2	1	50	1	17245.3	27	15-29	Men
1000	1	1	4	2	4	3	3	2			2	6		6	1	1	1	2	2	2	2	2	2		2	2	2	2	2	2	2	2	2	2	2	50	1	8622.67	28	15-29	Men
1001	1	1	5	1	4	3	3	2			2	6		7	1	1	1	2	2	2	2	2	2		2	2	2	2	2	2	2	2	2	2	2	51	1	17245.3	19	15-29	Men
1002	1	2	1	2	4	3	3	2			2	6		7	1	77	1	2	2	2	2	2	2		2	2	2	2	2	2	2	2	2	2	2	51	1	2458.32	35	30-44	Women
1003	1	2	4	1	4	4	3	2			1	3	2	6	1	1	1	2	2	2	2	2	2		2	2	2	2	2	2	2	2	2	2	1	51	1	6373.97	20	15-29	Women
1004	1	2	2	2	4	3	3	2			2	6		6	1	77	1	2	2	2	2	2	2		2	2	2	2	2	2	2	2	2	2	2	51	1	10623.3	29	15-29	Women
1005	1	1	3	2	4	4	4	2			2	6		6	1	1	1	2	2	2	2	2	2	.	2	2	2	2	2	2	2	2	2	2	1	51	1	12934	25	15-29	Men
1006	1	2	1	2	4	5	4	2			1	6		6	2		1	2	2	2	2	2	2	.	2	2	2	2	2	2	2	2	2	2	2	51	1	3228.57	45	45-69	Women
1007	1	2	1	2	4	4	4	2			2	6		6	1	1	1	2	2	2	2	2	2	.	2	2	2	2	2	2	2	2	2	2	2	51	1	4035.71	56	45-69	Women
1008	1	2	1	2	4	4	4	2			2	6		6	1	1	1	2	2	2	2	2	2	.	2	2	2	2	2	2	2	2	2	2	2	51	1	6373.97	28	15-29	Women
1009	1	2	1	2	4	4	4	2			2	6		6	2		1	2	2	2	2	2	2		2	2	2	2	2	2	2	2	2	2	2	51	1	2421.42	50	45-69	Women
1010	1	2	1	2	4	3	3	2			2	6		6	1	1	1	2	2	2	2	2	2		2	2	2	2	2	2	2	2	2	2	2	51	1	2458.32	31	30-44	Women
1011	1	2	1	2	4	4	4	2			1	6		6	1	1	1	2	2	2	2	2	2		2	2	2	2	2	2	2	2	2	2	2	51	1	3277.76	34	30-44	Women
1012	1	2	3	2	4	4	4	2			1	6		6	1	1	1	2	2	2	2	2	2	.	2	2	2	2	2	2	2	2	2	2	1	51	1	14872.6	17	15-29	Women
1013	1	2	1	2	4	5	5	2			1	6		6	1	1	1	2	2	2	2	2	2	.	1	2	1	2	2	2	2	2	2	2	1	51	1	4916.64	40	30-44	Women
1014	1	2	1	2	4	5	5	2			1	3	2	6	1	1	1	1	2	2	1	2	2	.	1	1	1	1	1	1	1	1	1	1	1	51	1	4842.85	53	45-69	Women
1015	1	2	2	2	4	3	5	2			1	6		6	1	1	1	2	2	2	2	2	2		1	2	1	2	2	1	2	1	2	2	1	51	1	2421.42	60	45-69	Women
1016	1	2	3	1	4	4	4	2			2	6		6	1	1	1	2	2	2	2	2	2		2	2	2	2	2	2	2	2	2	2	1	51	1	8498.62	28	15-29	Women
1017	1	2	3	2	4	4	4	2			2	6		6	1	1	1	2	2	2	2	1	2		2	2	2	2	2	2	2	2	2	2	2	51	1	4097.2	41	30-44	Women
1018	1	1	4	2	4	4	4	2			2	5	2	7	1	77	1	2	2	2	2	2	2		2	2	2	2	2	2	2	2	2	2	2	51	1	3810.96	36	30-44	Men
1019	1	2	2	2	4	4	4	2			1	6		6	1	2	1	2	2	2	2	2	2		1	2	2	2	2	1	2	1	2	2	2	51	1	2458.32	40	30-44	Women
1020	1	1	2	2	4	3	3	2			2	6		6	1	77	1	2	2	2	2	2	2		2	2	2	2	2	2	2	2	2	2	2	51	1	3810.96	31	30-44	Men
1021	1	1	6	2	4	2	2	2			2	6		6	1	1	1	1	2	1	2	2	2	.	2	2	2	2	2	2	2	2	2	2	2	52	1	4381.8	47	45-69	Men
1022	1	1	1	2	4	4	4	2			1	6		5	1	77	1	1	2	1	1	1	2	.	2	2	2	2	2	2	2	2	2	2	1	52	1	4381.8	55	45-69	Men
1023	1	2	1	5	3	4	4	2			1	6		5	1	77	1	1	2	1	2	1	2	.	2	2	2	2	2	2	2	2	2	2	1	52	1	4745.68	68	45-69	Women
1024	1	2	1	2	4	4	4	2			1	6		6	1	77	1	1	2	2	1	2	2	.	2	2	2	2	2	2	2	2	2	2	1	52	1	2890.8	40	30-44	Women
1025	1	2	5	2	4	3	3	2			2	6		6	1	2	1	1	2	1	2	2	2	.	2	2	2	2	2	2	2	2	2	2	1	52	1	4996.86	29	15-29	Women
1026	1	2	1	5	4	4	4	2			2	6		6	1	1	1	2	2	2	2	2	2	.	2	2	2	2	2	2	2	2	2	2	2	52	1	2847.41	65	45-69	Women
1027	1	2	2	2	4	4	4	2			1	1	2	6	1	1	1	2	2	2	2	2	2	.	1	1	2	2	2	2	2	2	2	2	1	52	1	1927.2	41	30-44	Women
1028	1	2	2	2	4	4	4	2			1	1	2	6	1	1	1	2	2	2	2	2	2	.	1	1	2	2	2	2	2	2	2	2	1	52	1	2847.41	45	45-69	Women
1029	1	2	2	2	4	4	4	2			2	6		6	1	1	1	2	2	2	2	2	2	.	2	2	2	2	2	2	2	2	2	2	2	52	1	1898.27	47	45-69	Women
1030	1	2	4	2	4	3	3	2			2	6		6	1	1	1	2	2	2	2	2	2	.	2	2	2	2	2	2	2	2	2	2	2	52	1	963.6	30	30-44	Women
1031	1	2	3	2	4	3	3	2			2	6		6	1	1	1	2	2	2	2	2	2	.	2	2	2	2	2	2	2	2	2	2	1	52	1	963.6	42	30-44	Women
1032	1	2	4	2	4	4	4	2			2	6		6	1	1	1	2	2	2	2	2	2	.	2	2	2	2	2	2	2	2	2	2	2	52	1	3854.4	31	30-44	Women
1033	1	2	1	2	4	3	3	2			2	6		6	1	77	1	2	2	2	2	2	2	.	2	2	2	2	2	2	2	2	2	2	1	52	1	1927.2	38	30-44	Women
1034	1	2	5	2	4	3	3	2			2	6		6	1	1	1	2	2	2	2	2	2	.	2	2	2	2	2	2	2	2	2	2	2	52	1	963.6	35	30-44	Women
1035	1	1	3	2	4	3	3	2			2	6		6	1	1	1	2	2	2	2	2	2		2	2	2	2	2	2	2	2	2	2	2	52	1	7303.01	60	45-69	Men
1036	1	1	3	2	4	3	3	2			2	6		6	1	1	1	2	2	2	2	2	2		2	2	2	2	2	2	2	2	2	2	2	52	1	2921.2	65	45-69	Men
1037	1	2	1	2	4	3	3	2			1	6		6	1	1	1	2	2	2	2	2	2		2	2	2	2	2	2	2	2	2	2	2	52	1	949.137	66	45-69	Women
1038	1	2	1	2	4	4	3	2			2	6		6	1	1	1	2	2	2	2	2	2	.	2	2	2	2	2	2	2	2	2	2	2	52	1	963.6	40	30-44	Women
1039	1	1	3	2	4	3	3	2			2	6		6	1	1	1	2	2	2	2	2	2	.	2	2	2	2	2	2	2	2	2	2	2	52	1	1460.6	59	45-69	Men
1040	1	1	3	2	4	3	3	2			2	6		6	1	1	1	2	2	2	2	2	2	.	2	2	2	2	2	2	2	2	2	2	2	52	1	2921.2	50	45-69	Men
1041	1	1	3	2	4	3	4	2			1	6		6	1	1	1	2	2	2	2	2	2		1	2	2	2	2	1	2	2	2	2	1	53	1	8962.79	31	30-44	Men
1042	1	2	1	2	4	4	4	2			1	6		6	1	1	1	2	2	2	2	2	2		1	2	2	2	2	1	2	2	2	2	1	53	1	2890.8	33	30-44	Women
1043	1	1	1	5	1			1	1	2	2	6		6	1	1	1	2	2	2	2	2	2		2	2	2	2	2	2	2	2	2	2	2	53	1	1460.6	69	45-69	Men
1044	1	2	2	1	4	4	4	2			2	5	2	6	1	1	1	2	2	2	2	2	2		1	2	2	2	2	1	2	2	2	2	1	53	1	1898.27	50	45-69	Women
1045	1	2	1	2	4	3	3	2			2	6		6	1	2	1	2	2	2	2	2	2		2	2	2	2	2	2	2	2	2	2	2	53	1	1927.2	32	30-44	Women
1046	1	2	2	2	4	4	4	2			2	6		6	1	1	1	2	2	2	2	2	2		1	2	2	2	2	1	2	2	2	2	1	53	1	1898.27	50	45-69	Women
1047	1	1	1	5	4	4	4	2			2	6		5	1	1	1	2	2	2	2	2	2		2	2	2	2	2	2	2	2	2	2	1	53	1	4381.8	58	45-69	Men
1048	1	1	1	2	4	4	4	2			2	6		6	1	1	1	2	2	2	2	2	2		2	2	2	2	1	2	2	2	2	2	2	53	1	5842.4	58	45-69	Men
1049	1	2	4	2	4	3	3	2			1	3	2	6	1	1	1	2	2	2	2	2	2		2	2	2	2	2	2	2	2	2	2	1	53	1	4996.86	29	15-29	Women
1050	1	1	3	2	4	3	3	2			2	5	2	6	1	1	1	2	2	2	2	2	2		2	2	2	2	2	2	2	2	2	2	2	53	1	5842.4	53	45-69	Men
1051	1	2	1	2	4	3	3	2			2	6		6	1	1	1	2	2	2	2	2	2		2	2	2	2	2	2	2	2	2	2	2	53	1	3854.4	40	30-44	Women
1052	1	2	4	2	4	3	4	2			1	3	2	6	1	1	1	2	2	2	2	2	2		1	2	2	2	2	2	2	2	2	2	1	53	1	7495.3	27	15-29	Women
1053	1	2	2	2	4	4	4	2			2	6		6	1	1	1	2	2	1	2	2	2		2	2	2	2	2	2	2	2	2	2	2	53	1	1898.27	50	45-69	Women
1054	1	2	2	2	4	4	4	2			2	6		6	1	1	1	2	2	2	2	2	2		2	2	2	2	2	2	2	2	2	2	1	53	1	2890.8	40	30-44	Women
1055	1	2	3	2	4	3	3	2			2	6		6	1	1	1	2	2	2	2	2	2		2	2	2	2	2	2	2	2	2	2	2	53	1	7495.3	23	15-29	Women
1056	1	2	1	2	4	4	4	2			1	4	2	6	1	1	1	2	2	2	2	2	2		2	2	2	2	2	2	2	2	2	2	1	53	1	1898.27	66	45-69	Women
1057	1	2	1	2	4	5	4	2			2	4	3	6	1	1	1	2	2	2	2	2	2	.	2	2	2	2	2	2	2	2	2	2	1	53	1	1898.27	45	45-69	Women
1058	1	2	1	2	4	4	4	2			1	3	2	6	1	1	1	2	2	2	2	2	2	.	1	2	2	2	2	2	1	1	1	1	1	53	1	963.6	32	30-44	Women
1059	1	2	1	2	4	4	4	2			1	3	2	6	1	1	1	2	2	2	2	2	2	.	1	2	2	2	2	2	2	1	2	2	2	53	1	949.137	60	45-69	Women
1060	1	2	1	2	4	4	4	2			2	6		6	1	1	1	2	2	2	2	2	2	.	2	2	2	2	2	2	2	2	2	2	2	53	1	1927.2	34	30-44	Women
1061	1	2	1	2	4	4	4	1	1	2	1	1	2	6	1	1	1	2	2	2	2	2	2	.	1	2	2	2	2	2	2	2	2	2	1	54	1	1898.27	69	45-69	Women
1062	1	2	1	2	3	4	4	2			1	1	2	1										.	1	1	2	2	2	2	2	2	2	2	1	54	1	2847.41	62	45-69	Women
1063	1	2	4	4	4	4	4	2			2	4	2	6	1	1	1	2	2	2	2	2	2		2	2	2	2	2	2	2	2	2	2	1	54	1	1927.2	31	30-44	Women
1064	1	2	1	2	3	5	5	2			2	6		6	1	1	1	2	2	2	2	2	2		2	2	2	2	2	2	2	2	2	2	1	54	1	1898.27	69	45-69	Women
1065	1	1	2	2	4	4	4	2			2	6		6	1	1	1	2	2	2	2	2	2		2	2	2	2	2	2	2	2	2	2	2	54	1	7303.01	62	45-69	Men
1066	1	1	5	1	4	3	3	2			2	6		6	1	1	1	2	2	2	2	2	2		2	2	2	2	2	2	2	2	2	2	2	54	1	4481.4	37	30-44	Men
1067	1	2	1	2	3	5	4	2			1	6		4	1	1	1	2	2	2	2	2	2	.	1	2	2	2	2	2	2	2	2	2	1	54	1	1898.27	65	45-69	Women
1068	1	2	1	2	4	5	4	2			1	2	2	6	1	1	1	2	2	2	2	2	2	.	1	1	2	2	2	2	2	1	2	2	1	54	1	963.6	34	30-44	Women
1069	1	1	1	2	4	4	4	2			2	6		6	1	77	1	1	2	2	1	1	2	.	2	2	2	2	2	2	2	2	2	2	1	54	1	1460.6	45	45-69	Men
1070	1	2	1	2	4	4	4	2			1	6		6	1	77	1	2	2	2	1	1	2	.	2	2	2	2	2	2	2	2	2	2	1	54	1	949.137	46	45-69	Women
1071	1	2	1	2	4	3	4	2			1	4	2	6	1	1	1	2	2	2	2	2	2		2	2	2	2	2	2	2	2	2	2	1	54	1	1898.27	49	45-69	Women
1072	1	2	1	2	2	4	4	2			2	6		5	1	1	1	2	2	2	2	2	2		2	2	2	2	2	2	2	2	2	2	1	54	1	949.137	60	45-69	Women
1073	1	2	1	2	4	3	3	2			2	6		6	1	1	1	2	2	2	2	2	2		2	2	2	2	2	2	2	2	2	2	2	54	1	1898.27	50	45-69	Women
1074	1	1	4	2	4	4	4	2			1	6		6	1	1	1	1	2	2	2	2	2	.	2	2	2	2	2	2	2	2	2	2	1	54	1	2921.2	65	45-69	Men
1075	1	1	4	2	4	4	4	2			1	4	2	6	1	1	1	1	2	2	2	2	2	.	2	2	2	2	2	2	2	2	2	2	1	54	1	5069.8	27	15-29	Men
1076	1	2	1	2	4	4	4	2			2	6		6	2		2	2	2	2	2	2	2		2	2	2	2	2	2	2	2	2	2	2	54	1	949.137	63	45-69	Women
1077	1	2	1	5	4	4	4	2			2	6		6	1	1	1	2	2	2	2	2	2		2	2	2	2	2	2	2	2	2	2	1	54	1	949.137	49	45-69	Women
1078	1	2	2	2	4	4	4	1	1	1	2	5	2	6	1	2	1	2	2	2	2	2	2		2	2	2	2	2	2	2	2	2	2	2	54	1	949.137	68	45-69	Women
1079	1																																			54	1	0		99
1080	1																																			54	1	0		99
1081	1	1	2	2	4	4	4	2			2	6		6	1	1	1	1	2	2	2	2	2	.	2	2	2	2	2	2	2	2	2	2	2	55	1	7359.99	34	30-44	Men
1082	1	1	2	2	4	4	4	2			2	6		6	1	1	1	2	2	2	2	2	2	.	2	2	2	2	2	2	2	2	2	2	2	55	1	2398.81	48	45-69	Men
1083	1	2	1	2	4	4	4	2			2	6		6	1	1	1	1	2	2	2	2	2	.	2	2	2	2	2	2	2	2	2	2	2	55	1	2373.84	37	30-44	Women
1084	1	2	1	2	4	4	4	2			1	6		5	1	1	1	1	2	2	2	2	2	.	1	1	2	2	2	2	2	2	2	2	1	55	1	2338.21	60	45-69	Women
1085	1	1	4	2	4	4	4	2			1	6		6	1	1	1	2	2	2	2	2	2	.	2	2	2	2	2	2	2	2	2	2	2	55	1	5997.02	58	45-69	Men
1086	1	1	4	2	4	4	4	2			1	6		6	1	1	1	2	2	2	2	2	2		2	2	2	2	2	2	2	2	2	2	2	55	1	3680	35	30-44	Men
1087	1	1	1	2	4	5	5	2			1	6		6	1	1	1	1	2	2	2	2	2		1	2	2	2	2	2	2	2	2	2	1	55	1	3598.21	62	45-69	Men
1088	1	1	1	2	4	5	5	2			1	6		4	1	1	1	1	2	2	2	2	2		1	2	2	2	2	2	2	2	2	2	1	55	1	2398.81	48	45-69	Men
1089	1	2	2	2	4	3	3	2			2	6		7	1	1	1	1	2	2	2	2	2		2	2	2	2	2	2	2	2	2	2	1	55	1	2051.64	23	15-29	Women
1090	1	1	2	2	4	5	4	2			2	6		6	1	1	1	2	2	2	2	2	2		2	2	2	2	2	2	2	2	2	2	2	55	1	2398.81	52	45-69	Men
1091	1	2	1	3	4	4	4	2			1	6		6	1	77	1	2	2	2	2	2	2		1	1	2	2	2	1	2	2	2	2	1	55	1	1558.81	53	45-69	Women
1092	1	2	1	2	4	3	3	2			2	6		5	1	77	1	2	2	2	2	2	2		2	2	2	2	2	2	2	2	2	2	2	55	1	3897.02	45	45-69	Women
1093	1	2	1	2	4	3	3	2			2	6		6	1	1	1	2	2	2	2	2	2		2	2	2	2	2	2	2	2	2	2	2	55	1	1582.56	33	30-44	Women
1094	1	2	1	2	4	4	3	2			1	6		6	1	1	1	2	2	2	2	2	2		1	1	2	2	2	1	2	2	2	2	1	55	1	2338.21	47	45-69	Women
1095	1	1	3	2	4	3	3	2			2	6		6	1	1	1	2	2	2	2	2	2		2	2	2	2	2	2	2	2	2	2	2	55	1	5997.02	54	45-69	Men
1096	1	2	1	2	4	5	5	2			2	4	3	4	2		1	2	2	2	2	2	2		2	2	2	2	2	2	2	2	2	2	2	55	1	3165.12	41	30-44	Women
1097	1	2	1	2	4	4	4	2			2	6		4	2		1	2	2	2	2	2	2		2	2	2	2	2	2	2	2	2	2	2	55	1	1582.56	42	30-44	Women
1098	1	1	3	2	4	5	4	2			1	6		6	1	1	1	1	2	2	2	2	2		1	1	1	2	1	1	1	1	1	1	1	55	1	2398.81	53	45-69	Men
1099	1	2	2	5	4	4	4	2			1	6		5	1	1	1	2	2	2	2	2	2		1	2	2	2	2	2	2	2	2	2	2	55	1	791.281	31	30-44	Women
1100	1	2	1	2	4	4	5	2			1	6		6	1	1	1	1	2	2	2	2	2		2	2	2	2	2	2	2	2	2	2	1	55	1	2338.21	49	45-69	Women
1101	1	1	3	2	4	4	4	2			2	6		6	1	1	1	2	2	2	2	2	2		2	2	2	2	2	2	2	2	2	2	2	56	1	12489.5	29	15-29	Men
1102	1	2	1	2	4	3	3	2			2	6		6	1	77	1	2	2	2	2	2	2		2	2	2	2	2	2	2	2	2	2	1	56	1	2373.84	35	30-44	Women
1103	1	1	4	2	4	3	3	2			2	6		6	1	1	1	2	2	2	2	2	2		2	2	2	2	2	2	2	2	2	2	2	56	1	12489.5	21	15-29	Men
1104	1	2	1	2	4	3	3	2			2	6		6	1	77	1	2	2	2	2	2	2		2	2	2	2	2	2	2	2	2	2	2	56	1	1582.56	36	30-44	Women
1105	1	2	1	2	4	4	4	2			2	6		6	1	77	1	2	2	2	2	2	2		2	2	2	2	2	2	2	2	2	2	2	56	1	2338.21	50	45-69	Women
1106	1	1	3	2	4	4	4	2			2	6		6	1	77	1	2	2	2	2	2	2	.	2	2	2	2	2	2	2	2	2	2	2	56	1	3680	42	30-44	Men
1107	1	2	1	2	4	4	4	2			2	6		6	1	77	1	2	2	2	2	2	2	.	2	2	2	2	2	2	2	2	2	2	2	56	1	1558.81	57	45-69	Women
1108	1	2	1	2	4	5	5	2			2	6		6	1	77	1	2	2	2	2	2	2	.	2	2	2	2	2	2	2	2	2	2	2	56	1	2338.21	48	45-69	Women
1109	1	2	1	2	4	4	4	2			2	6		6	1	77	1	2	2	2	2	2	2	.	2	2	2	2	2	2	2	2	2	2	2	56	1	1558.81	47	45-69	Women
1110	1	2	1	2	4	3	3	2			2	6		6	1	77	1	2	2	2	2	2	2	.	2	2	2	2	2	2	2	2	2	2	2	56	1	2373.84	35	30-44	Women
1111	1	1	4	2	4	4	4	2			1	6		6	1	1	1	1	2	2	2	2	2		2	2	2	2	2	2	2	2	2	2	2	56	1	5519.99	39	30-44	Men
1112	1	2	2	2	4	4	4	2			2	6		6	1	1	1	1	2	2	2	2	2		2	2	2	2	2	2	2	2	2	2	1	56	1	2373.84	42	30-44	Women
1113	1	2	1	5	4	5	5	2			1	6		6	1	1	1	1	2	2	2	2	2		1	1	2	2	2	1	2	1	2	2	1	56	1	1558.81	68	45-69	Women
1114	1	1	4	1	4	5	5	2			2	6		6	1	1	1	2	2	2	2	2	2		2	2	2	2	2	2	2	2	2	2	2	56	1	8326.35	25	15-29	Men
1115	1	2	2	2	4	5	5	2			2	6		6	1	1	1	2	2	2	2	2	2		2	2	2	2	2	2	2	2	2	2	2	56	1	2338.21	50	45-69	Women
1116	1	2	1	2	4	4	4	2			1	6		6	1	1	1	1	2	2	2	2	2		1	1	2	2	2	1	2	1	2	2	1	56	1	3165.12	30	30-44	Women
1117	1	2	1	2	4	6	6	2			1	6		5	2		1	1	2	2	2	2	2		1	1	1	1	1	1	2	1	1	2	1	56	1	1558.81	52	45-69	Women
1118	1	1	3	2	4	5	5	2			1	6		6	1	1	1	2	2	2	2	2	2		2	2	2	2	2	2	2	2	2	2	1	56	1	2398.81	65	45-69	Men
1119	1	2	2	2	4	5	5	2			1	6		5	2		1	1	2	2	2	2	2		2	2	2	2	2	2	2	2	2	2	1	56	1	1582.56	38	30-44	Women
1120	1																																			56	1	0		99
1121	1	2	2	2	4	4	4	2			2	6		5	2		1	1	2	2	1	2	2	.	2	2	2	2	2	2	2	2	2	2	1	57	1	4103.28	25	15-29	Women
1122	1	2	3	2	4	4	4	2			2	6		6	1	1	1	1	2	2	2	2	2	.	2	2	2	2	2	2	2	2	2	2	1	57	1	3165.12	40	30-44	Women
1123	1	2	1	5	4	4	4	2			2	6		6	1	1	1	1	2	2	2	2	2	.	2	2	2	2	2	2	2	2	2	2	1	57	1	1558.81	64	45-69	Women
1124	1	1	3	2	4	4	4	2			2	6		6	1	1	1	1	2	2	2	2	2	.	2	2	2	2	2	2	2	2	2	2	2	57	1	2398.81	59	45-69	Men
1125	1	2	1	2	3	5	5	2			2	6		5	1	1	1	2	2	2	1	1	2		2	2	2	2	2	2	2	2	2	2	1	57	1	6235.23	55	45-69	Women
1126	1	2	4	2	4	4	4	2			2	6		6	1	1	1	2	2	2	2	2	2		2	2	2	2	2	2	2	2	2	2	2	57	1	2338.21	47	45-69	Women
1127	1	1	5	1	4	4	4	2			2	2	2	7	1	1	1	2	2	2	2	2	2		2	2	2	2	2	2	2	2	2	2	2	57	1	12489.5	18	15-29	Men
1128	1	2	1	2	4	4	4	2			2	6		6	1	1	1	2	2	2	2	2	2		2	2	2	2	2	2	2	2	2	2	1	57	1	2373.84	34	30-44	Women
1129	1	2	3	2	4	4	4	2			2	6		6	1	1	1	1	2	1	2	2	2	.	2	2	2	2	2	2	2	2	2	2	2	57	1	2373.84	30	30-44	Women
1130	1	1	3	2	4	4	4	2			1	6		6	1	1	1	1	2	2	2	2	2	.	1	2	1	2	2	2	2	2	2	2	1	57	1	7359.99	38	30-44	Men
1131	1	2	4	2	4	4	4	2			2	6		6	1	1	1	2	2	2	2	2	2	.	2	2	2	2	2	2	2	2	2	2	2	57	1	1582.56	34	30-44	Women
1132	1	2	1	2	4	4	4	2			2	6		6	1	1	1	2	2	2	2	2	2	.	2	2	2	2	2	2	2	2	2	2	2	57	1	2373.84	32	30-44	Women
1133	1	2	1	2	4	3	3	2			2	6		6	1	1	1	2	2	2	2	2	2		2	2	2	2	2	2	2	2	2	2	2	57	1	2373.84	30	30-44	Women
1134	1	2	3	2	4	3	3	2			2	6		6	1	77	1	2	2	2	2	2	2		2	2	2	2	2	2	2	2	2	2	2	57	1	1582.56	30	30-44	Women
1135	1	2	1	2	3	5	5	2			2	6		6	1	77	1	2	2	2	2	2	2		2	2	2	2	2	2	2	2	2	2	2	57	1	2338.21	65	45-69	Women
1136	1	2	1	2	4	4	4	2			2	6		6	1	77	1	2	2	2	2	2	2		2	2	2	2	2	2	2	2	2	2	1	57	1	2373.84	36	30-44	Women
1137	1	2	3	2	4	4	4	2			2	6		6	1	1	1	2	2	2	2	2	2		2	2	2	2	2	2	2	2	2	2	2	57	1	3956.41	40	30-44	Women
1138	1	2	3	2	4	4	4	2			2	6		6	2		1	2	2	2	2	2	2		2	2	2	2	2	2	2	2	2	2	2	57	1	2373.84	36	30-44	Women
1139	1	2	3	2	4	4	4	2			2	6		6	1	77	1	2	2	2	2	2	2		2	2	2	2	2	2	2	2	2	2	2	57	1	3165.12	39	30-44	Women
1140	1	2	1	2	4	4	4	2			2	6		6	1	77	1	2	2	2	2	2	2		2	2	2	2	2	2	2	2	2	2	1	57	1	2373.84	38	30-44	Women
1141	1	2	1	2	4	3	3	2			2	6		6	1	1	1	2	2	2	2	2	2		2	2	2	2	2	2	2	2	2	2	2	58	1	3199.74	60	45-69	Women
1142	1	1	5	2	4	3	3	2			2	6		6	1	1	1	2	2	2	2	2	2		2	2	2	2	2	2	2	2	2	2	2	58	1	12818.5	20	15-29	Men
1143	1	2	1	2	4	4	4	2			2	6		6	1	77	1	2	2	2	2	2	2		2	2	2	2	2	2	2	2	2	2	2	58	1	2399.81	56	45-69	Women
1144	1	2	5	2	4	3	3	2			2	6		6	1	77	1	2	2	2	2	2	2		2	2	2	2	2	2	2	2	2	2	2	58	1	4060.62	41	30-44	Women
1145	1	2	1	2	4	4	4	2			2	6		6	1	1	1	2	2	2	2	2	2		2	2	2	2	2	2	2	2	2	2	2	58	1	1624.25	32	30-44	Women
1146	1	2	3	2	4	3	3	2			2	6		6	1	77	1	2	2	2	2	2	2	.	2	2	2	2	2	2	2	2	2	2	2	58	1	2436.37	40	30-44	Women
1147	1	2	1	2	4	4	4	2			2	6		6	1	77	1	2	2	2	2	2	2	.	2	2	2	2	2	2	2	2	2	2	1	58	1	8422.74	15	15-29	Women
1148	1	1	4	2	4	3	3	2			2	6		6	1	1	1	2	2	2	2	2	2	.	2	2	2	2	2	2	2	2	2	2	2	58	1	3776.93	38	30-44	Men
1149	1	2	1	2	4	4	4	2			2	6		6	1	77	1	2	2	2	2	2	2	.	2	2	2	2	2	2	2	2	2	2	2	58	1	3199.74	57	45-69	Women
1150	1	2	4	2	4	4	4	2			2	6		6	1	77	1	2	2	2	2	2	2	.	2	2	2	2	2	2	2	2	2	2	2	58	1	6317.06	22	15-29	Women
1151	1	2	1	2	4	3	3	2			2	6		6	1	1	1	2	2	2	2	2	2		2	2	2	2	2	2	2	2	2	2	2	58	1	1624.25	30	30-44	Women
1152	1	2	5	2	4	4	4	2			2	6		6	1	1	1	2	2	2	2	2	2		2	2	2	2	2	2	2	2	2	2	2	58	1	3248.5	31	30-44	Women
1153	1	2	1	2	4	4	4	2			2	6		6	1	77	1	2	2	2	2	2	2		2	2	2	2	2	2	2	2	2	2	2	58	1	2399.81	69	45-69	Women
1154	1	1	1	2	4	3	3	2			2	6		6	1	77	1	2	2	2	2	2	2		2	2	2	2	2	2	2	2	2	2	2	58	1	4924	51	45-69	Men
1155	1	2	4	2	4	3	3	2			2	6		6	1	77	1	2	2	2	2	2	2		2	2	2	2	2	2	2	2	2	2	2	58	1	2436.37	44	30-44	Women
1156	1	2	1	2	4	3	3	2			2	6		6	1	1	1	2	2	2	2	2	2	.	2	2	2	2	2	2	2	2	2	2	2	58	1	2436.37	40	30-44	Women
1157	1	2	1	2	4	4	4	2			2	6		6	1	77	1	2	2	2	2	2	2	.	2	2	2	2	2	2	2	2	2	2	2	58	1	1599.87	61	45-69	Women
1158	1	2	3	2	4	3	3	2			2	6		6	1	77	1	2	2	2	2	2	2	.	2	2	2	2	2	2	2	2	2	2	2	58	1	2436.37	35	30-44	Women
1159	1	2	3	2	4	4	4	2			2	6		6	1	77	1	2	2	2	2	2	2	.	2	2	2	2	2	2	2	2	2	2	2	58	1	2436.37	38	30-44	Women
1160	1	2	5	1	4	4	4	2			2	6		6	1	77	1	2	2	2	2	2	2	.	2	2	2	2	2	2	2	2	2	2	2	58	1	6317.06	22	15-29	Women
1161	1	2	3	2	4	3	3	2			2	6		5	1	77	1	2	2	2	2	2	2		2	2	2	2	2	2	2	2	2	2	1	59	1	3248.5	44	30-44	Women
1162	1	2	1	2	1			2			2	6		1											2	2	2	2	2	2	2	2	2	2	2	59	1	2399.81	51	45-69	Women
1163	1	2	5	2	4	3	3	2			2	5	2	7	1	1	1	2	2	2	2	2	2		2	2	2	2	2	2	2	2	2	2	1	59	1	4211.37	28	15-29	Women
1164	1	2	4	2	4	3	3	2			2	6		6	1	1	1	2	2	2	2	2	2		2	2	2	2	2	2	2	2	2	2	2	59	1	10528.4	18	15-29	Women
1165	1	2	3	2	4	4	3	2			1	4	2	6	1	77	1	2	2	2	2	2	2		1	2	2	2	2	2	2	2	2	2	1	59	1	1624.25	34	30-44	Women
1166	1	2	1	2	4	4	4	2			2	6		6	1	77	1	1	2	2	2	2	2		2	2	2	2	2	2	2	2	2	2	1	59	1	2399.81	58	45-69	Women
1167	1	1	4	2	4	4	4	2			2	6		6	1	1	1	2	2	2	2	2	2		2	2	2	2	2	2	2	2	2	2	1	59	1	3693	53	45-69	Men
1168	1	2	3	2	4	4	4	2			2	6		6	1	1	1	2	2	2	2	1	2		2	2	2	2	2	2	2	2	2	2	1	59	1	2436.37	35	30-44	Women
1169	1	2	1	2	4	4	4	2			1	3	2	6	1	2	1	2	2	2	2	2	2		1	2	2	1	2	2	2	2	2	2	1	59	1	1599.87	63	45-69	Women
1170	1	2	1	5	4	4	4	2			2	6		6	2		2	2	2	2	1	1	2		2	2	2	2	2	2	2	2	2	2	2	59	1	799.935	60	45-69	Women
1171	1	2	1	2	4	3	3	2			2	6		6	2		2	2	2	2	2	1	2		2	2	2	2	2	2	2	2	2	2	1	59	1	1599.87	48	45-69	Women
1172	1	2	1	5	2	4	4	2			2	6		6	2		2	2	2	2	2	1	2		2	2	2	2	2	2	2	2	2	2	2	59	1	799.935	69	45-69	Women
1173	1	2	6	2	4	3	4	2			2	6		6	1	1	1	1	2	2	2	2	2	.	2	2	2	2	2	2	2	2	2	2	2	59	1	10528.4	23	15-29	Women
1174	1	1	4	1	4	4	4	2			2	6		6	1	1	1	1	2	2	2	2	2	.	2	2	2	2	2	2	2	2	2	2	2	59	1	12818.5	20	15-29	Men
1175	1	2	4	5	4	5	5	2			1	6		6	1	1	1	1	2	2	2	2	2	.	1	1	2	2	2	2	2	2	2	2	1	59	1	812.125	32	30-44	Women
1176	1	1	3	2	4	4	4	2			1	6		6	1	1	1	1	2	2	2	2	2	.	1	1	2	2	2	2	2	2	2	2	1	59	1	3776.93	38	30-44	Men
1177	1	2	2	2	4	4	4	2			1	6		6	1	1	1	1	2	2	2	2	2		1	2	2	2	2	2	2	2	2	2	1	59	1	1599.87	49	45-69	Women
1178	1	1	2	2	4	5	5	2			1	6		6	1	2	1	2	2	2	2	2	2		2	2	2	2	2	2	2	2	2	2	1	59	1	3776.93	37	30-44	Men
1179	1	2	3	2	4	4	4	2			1	6		6	1	2	1	1	2	2	2	2	2		1	1	1	2	2	2	2	2	2	2	1	59	1	799.935	69	45-69	Women
1180	1	2	4	2	4	4	4	2			2	6		6	1	1	1	1	2	2	2	2	2		2	2	2	2	2	2	2	2	2	2	2	59	1	3248.5	30	30-44	Women
1181	1	2	3	2	4	3	3	2			1	3	2	6	1	77	1	2	2	2	2	2	2		1	2	2	2	2	2	2	2	2	2	2	60	1	3248.5	43	30-44	Women
1182	1	1	4	2	4	4	4	2			2	6		6	1	1	1	2	2	2	2	2	2		2	2	2	2	2	2	2	2	2	2	2	60	1	3776.93	44	30-44	Men
1183	1	2	3	2	4	5	4	2			1	4	2	6	1	1	1	2	2	2	2	2	2		1	2	1	2	2	2	2	2	2	2	1	60	1	1624.25	32	30-44	Women
1184	1	1	4	2	4	3	3	2			2	6		6	1	77	1	1	2	2	2	2	2		2	2	2	2	2	2	2	2	2	2	2	60	1	5665.4	40	30-44	Men
1185	1	2	4	2	4	3	3	2			2	3	2	7	1	1	1	2	2	2	2	2	2		2	2	2	2	2	2	2	2	2	2	1	60	1	3199.74	45	45-69	Women
1186	1	1	2	2	4	4	4	2			2	6		6	2		2	2	2	2	2	1	2		2	2	2	2	2	2	2	2	2	2	1	60	1	2462	53	45-69	Men
1187	1	2	1	2	3	5	4	1	1	2	1	4	2	6	1	1	1	2	2	2	2	2	2		1	1	2	2	2	2	2	2	2	2	1	60	1	1599.87	58	45-69	Women
1188	1	2	3	2	4	4	4	2			2	6		6	1	1	1	2	2	2	2	2	2		2	2	2	2	2	2	2	2	2	2	2	60	1	2436.37	43	30-44	Women
1189	1	2	1	2	4	4	4	2			2	6		6	1	1	1	2	2	2	2	2	2		2	2	2	2	2	2	2	2	2	2	2	60	1	2399.81	55	45-69	Women
1190	1	1	1	2	4	5	5	2			1	6		6	2		1	2	2	2	2	2	2		1	1	1	1	1	1	2	1	2	2	1	60	1	6154.99	66	45-69	Men
1191	1	2	4	2	4	3	3	2			2	6		6	1	1	1	2	2	2	2	2	2		2	2	2	2	2	2	2	2	2	2	2	60	1	1624.25	37	30-44	Women
1192	1	2	1	2	4	4	4	2			2	6		6	1	1	1	2	2	2	2	2	2	.	2	2	2	2	2	2	2	2	2	2	2	60	1	3999.68	52	45-69	Women
1193	1	1	1	2	4	5	5	2			1	6		6	1	1	1	2	2	2	2	2	2	.	1	2	2	2	1	1	2	1	2	2	1	60	1	8616.99	63	45-69	Men
1194	1	1	6	1	4	4	4	2			2	4	2	5	1	1	1	1	2	2	2	2	2		2	2	2	2	2	2	2	2	2	2	1	60	1	12818.5	20	15-29	Men
1195	1	2	1	2	2	5	5	2			1	6		6	1	2	1	1	2	2	2	2	2		1	1	1	1	1	1	1	1	1	1	1	60	1	2399.81	62	45-69	Women
1196	1	1	3	2	3	4	4	2			2	6		6	1	2	1	2	2	2	2	2	2		2	2	2	2	2	2	2	2	2	2	1	60	1	2462	60	45-69	Men
1197	1	2	1	2	4	4	4	2			2	6		6	1	1	1	2	2	2	2	2	2		2	2	2	2	2	2	2	2	2	2	1	60	1	2399.81	49	45-69	Women
1198	1	1	6	1	4	4	4	2			2	6		6	1	1	1	2	2	2	2	2	2		2	2	2	2	2	2	2	2	2	2	1	60	1	12818.5	22	15-29	Men
1199	1	2	2	2	4	5	5	2			2	6		5	1	1	1	2	2	2	2	2	2		2	2	2	2	2	2	2	2	2	2	1	60	1	1599.87	51	45-69	Women
1200	1	2	2	5	4	5	5	2			2	6		6	1	1	1	2	2	2	2	2	2		2	2	2	2	2	2	2	2	2	2	1	60	1	1599.87	56	45-69	Women
1201	2	2	5	2	4	3	3	2			1	4	2	7	1	1	1	1	2	1	2	2	2	.	2	2	2	2	2	2	2	2	2	2	1	61	1	2313.71	47	45-69	Women
1202	2	2	1	2	4	4	4	2			2	6		6	1	77	1	1	2	2	2	2	2	.	2	2	2	2	2	2	2	2	2	2	1	61	1	1542.47	53	45-69	Women
1203	2	2	1	2	4	3	3	2			1	6		6	1	77	1	2	2	2	2	2	2	.	2	2	2	2	2	2	2	2	2	2	2	61	1	2313.71	45	45-69	Women
1204	2	2	1	2	4	3	3	2			2	6		6	1	77	1	2	2	2	2	2	2	.	2	2	2	2	2	2	2	2	2	2	2	61	1	1565.98	36	30-44	Women
1205	2	1	6	1	4	3	3	2			2	3	3	6	1	77	1	1	2	2	2	2	2	.	2	2	2	2	2	2	2	2	2	2	2	61	1	4119.55	26	15-29	Men
1206	2	2	4	2	4	3	3	2			2	3	3	6	1	1	1	1	2	2	2	2	2	.	2	2	2	2	2	2	2	2	2	2	1	61	1	2030.14	28	15-29	Women
1207	2	2	3	2	4	3	3	2			2	6		6	1	1	1	2	2	2	2	2	2	.	2	2	2	2	2	2	2	2	2	2	1	61	1	2030.14	24	15-29	Women
1208	2	1	6	2	4	3	3	2			2	6		7	1	1	1	2	2	2	2	2	2		2	2	2	2	2	2	2	2	2	2	2	61	1	8239.1	26	15-29	Men
1209	2	2	1	2	4	3	4	2			2	3	2	6	1	1	1	2	2	2	2	2	2		2	2	2	2	2	2	2	2	2	2	1	61	1	12180.9	23	15-29	Women
1210	2	2	3	2	4	3	3	2			2	6		6	1	1	1	2	2	2	2	2	2		2	2	2	2	2	2	2	2	2	2	2	61	1	4697.93	31	30-44	Women
1211	2	2	3	2	4	4	3	2			2	6		6	1	1	1	2	2	1	2	2	2		2	2	2	2	2	2	2	2	2	2	1	61	1	1542.47	51	45-69	Women
1212	2	2	4	2	4	3	3	2			2	6		6	1	1	1	2	2	2	2	2	2		2	2	2	2	2	2	2	2	2	2	1	61	1	771.236	48	45-69	Women
1213	2	2	5	2	4	4	4	2			2	6		6	1	1	1	2	2	2	2	2	2		2	2	2	2	2	2	2	2	2	2	1	61	1	1565.98	32	30-44	Women
1214	2	2	1	2	4	3	3	2			2	6		6	1	77	1	2	2	2	2	2	2	.	2	2	2	2	2	2	2	2	2	2	2	61	1	2348.97	41	30-44	Women
1215	2	2	1	2	4	4	3	2			1	6		6	1	77	1	1	2	2	2	2	2	.	2	2	2	2	2	2	2	2	2	2	2	61	1	782.989	30	30-44	Women
1216	2	2	4	2	4	3	3	2			2	6		6	1	77	1	1	2	2	2	2	2	.	2	2	2	2	2	2	2	2	2	2	1	61	1	2030.14	28	15-29	Women
1217	2	2	1	2	4	3	3	2			2	6		6	1	1	1	2	2	2	2	2	2		2	2	2	2	2	2	2	2	2	2	1	61	1	1542.47	48	45-69	Women
1218	2	2	1	2	4	4	4	2			2	6		6	1	1	1	2	2	2	2	2	2	.	2	2	2	2	2	2	2	2	2	2	1	61	1	1565.98	41	30-44	Women
1219	2	2	1	2	4	3	4	2			2	6		6	1	1	1	2	2	2	2	2	2	.	2	2	2	2	2	2	2	2	2	2	2	61	1	782.989	39	30-44	Women
1220	2	2	4	2	4	4	4	2			2	6		6	1	1	1	2	2	2	2	2	2		2	2	2	2	2	2	2	2	2	2	1	61	1	782.989	37	30-44	Women
1221	2	2	4	2	4	4	4	2			2	4	3	6	1	1	1	2	2	2	2	2	2	.	2	2	2	2	2	2	2	2	2	2	2	62	1	1565.98	34	30-44	Women
1222	2	2	1	2	4	4	4	2			2	6		6	1	1	1	2	2	2	2	2	2	.	2	2	2	2	2	2	2	2	2	2	2	62	1	1542.47	48	45-69	Women
1223	2	2	1	2	4	4	4	2			2	6		6	1	1	1	2	2	2	2	2	2	.	2	2	2	2	2	2	2	2	2	2	2	62	1	1542.47	53	45-69	Women
1224	2	1	5	2	4	4	4	2			2	3	2	6	1	1	1	2	2	2	2	2	2	.	2	2	2	2	2	2	2	2	2	2	2	62	1	5462.15	34	30-44	Men
1225	2	2	4	2	4	4	4	2			2	6		6	1	1	1	2	2	2	2	2	2	.	2	2	2	2	2	2	2	2	2	2	2	62	1	771.236	45	45-69	Women
1226	2	1	5	2	4	4	4	2			2	6		6	1	1	1	2	2	2	2	2	2	.	2	2	2	2	2	2	2	2	2	2	2	62	1	3641.43	43	30-44	Men
1227	2	1	4	2	4	4	5	2			2	3	3	6	1	1	1	2	2	2	2	2	2	.	2	2	2	2	2	2	2	2	2	2	1	62	1	8239.1	26	15-29	Men
1228	2	2	1	2	4	3	3	2			2	6		6	1	1	1	2	2	2	2	2	2		2	2	2	2	2	2	2	2	2	2	2	62	1	1565.98	37	30-44	Women
1229	2	1	5	2	4	3	3	2			2	6		7	1	1	1	2	2	2	2	2	2		2	2	2	2	2	2	2	2	2	2	2	62	1	1186.84	69	45-69	Men
1230	2	2	4	2	4	3	3	2			2	6		7	1	1	1	2	2	2	2	2	2		2	2	2	2	2	2	2	2	2	2	2	62	1	2348.97	32	30-44	Women
1231	2	1	5	1	4	3	3	2			2	6		7	1	1	1	2	2	2	2	2	2		2	2	2	2	2	2	2	2	2	2	2	62	1	4119.55	24	15-29	Men
1232	2	1	6	1	4	3	3	2			2	6		7	1	1	1	2	2	2	2	2	2		2	2	2	2	2	2	2	2	2	2	2	62	1	4119.55	15	15-29	Men
1233	2	1	4	2	4	3	3	2			2	6		7	1	1	1	2	2	2	2	2	2		2	2	2	2	2	2	2	2	2	2	1	62	1	5462.15	38	30-44	Men
1234	2	1	4	2	4	3	3	2			2	6		7	1	1	1	2	2	2	2	2	2		2	2	2	2	2	2	2	2	2	2	2	62	1	3560.51	68	45-69	Men
1235	2	2	4	2	4	3	3	2			2	6		7	1	1	1	2	2	2	2	2	2		2	2	2	2	2	2	2	2	2	2	2	62	1	782.989	32	30-44	Women
1236	2	2	4	2	4	3	3	2			2	6		7	1	1	1	2	2	2	2	2	2		2	2	2	2	2	2	2	2	2	2	2	62	1	3131.95	33	30-44	Women
1237	2	1	4	1	4	3	3	2			2	6		7	1	1	1	2	2	2	2	2	2		2	2	2	2	2	2	2	2	2	2	2	62	1	8239.1	28	15-29	Men
1238	2	2	4	2	4	3	3	2			2	6		7	1	1	1	2	2	2	2	2	2		2	2	2	2	2	2	2	2	2	2	2	62	1	782.989	35	30-44	Women
1239	2	2	4	2	4	3	3	2			2	6		7	1	1	1	2	2	2	2	2	2		2	2	2	2	2	2	2	2	2	2	2	62	1	782.989	36	30-44	Women
1240	2	1	1	2	3	4	3	2			1	6		6	1	1	1	2	2	2	2	2	2		1	2	2	2	2	2	2	2	2	2	1	62	1	2373.67	63	45-69	Men
1241	2	2	3	2	4	3	3	2			2	6		6	1	1	1	2	2	2	2	2	2		2	2	2	2	2	2	2	2	2	2	2	63	1	3131.95	39	30-44	Women
1242	2	2	3	2	4	4	4	2			1	6		6	1	1	1	2	2	2	2	2	2		1	1	2	2	2	2	2	2	2	2	2	63	1	1542.47	65	45-69	Women
1243	2	2	1	2	4	4	4	2			2	6		6	1	1	1	2	2	2	2	2	2		2	2	2	2	2	2	2	2	2	2	1	63	1	2313.71	50	45-69	Women
1244	2	1	3	2	4	4	4	2			2	5	2	6	1	1	1	2	2	2	2	2	2		2	2	2	2	2	2	2	2	2	2	1	63	1	2373.67	52	45-69	Men
1245	2	2	1	5	4	3	3	2			1	1	2	6	1	1	1	2	2	2	2	2	2		1	1	2	2	2	2	2	2	2	2	1	63	1	3084.95	65	45-69	Women
1246	2	2	1	2	4	4	4	2			2	6		6	1	1	1	2	2	2	2	2	2	.	2	2	2	2	2	2	2	2	2	2	2	63	1	2313.71	62	45-69	Women
1247	2	1	3	2	3	4	4	2			1	1	2	6	1	1	1	2	2	2	2	2	2	.	2	2	2	2	2	2	2	2	2	2	1	63	1	4747.34	56	45-69	Men
1248	2	2	1	2	4	4	4	2			1	1	3	6	1	1	1	2	2	2	2	2	2	.	1	1	2	2	2	2	2	2	2	2	1	63	1	2313.71	63	45-69	Women
1249	2	2	1	2	4	4	4	2			1	1	2	6	1	1	1	2	2	2	2	2	2	.	1	1	2	2	2	2	2	2	2	2	1	63	1	1542.47	62	45-69	Women
1250	2	1	4	2	4	4	4	2			2	6		6	1	1	1	1	2	2	2	2	2		2	2	2	2	2	2	2	2	2	2	2	63	1	4747.34	54	45-69	Men
1251	2	2	5	2	4	4	4	2			2	6		6	1	1	1	2	2	2	2	2	2		2	2	2	2	2	2	2	2	2	2	2	63	1	3131.95	38	30-44	Women
1252	2	2	4	2	4	4	4	2			1	6		6	1	1	1	2	2	2	2	2	2		2	2	2	2	2	2	2	2	2	2	1	63	1	2030.14	23	15-29	Women
1253	2	2	5	2	4	4	4	2			1	6		6	1	1	1	2	2	2	2	2	2		2	2	2	2	2	2	2	2	2	2	1	63	1	4060.28	27	15-29	Women
1254	2	1	4	2	4	4	4	2			2	6		6	1	1	1	1	2	2	2	2	2		2	2	2	2	2	2	2	2	2	2	2	63	1	8239.1	26	15-29	Men
1255	2	1	5	2	4	4	4	2			2	6		6	1	1	1	1	2	2	2	2	2		2	2	2	2	2	2	2	2	2	2	2	63	1	1820.72	35	30-44	Men
1256	2	1	5	2	4	4	4	2			2	6		6	1	1	1	1	2	2	2	2	2	.	2	2	2	2	2	2	2	2	2	2	2	63	1	2373.67	48	45-69	Men
1257	2	1	6	2	4	4	4	2			2	6		6	1	1	1	1	2	2	2	2	2	.	2	2	2	2	2	2	2	2	2	2	2	63	1	3560.51	64	45-69	Men
1258	2	1	6	2	4	4	4	2			2	6		6	1	1	1	1	2	2	2	2	2	.	2	2	2	2	2	2	2	2	2	2	2	63	1	2373.67	45	45-69	Men
1259	2	1	4	2	4	4	4	2			2	6		6	1	1	1	1	2	2	2	2	2	.	2	2	2	2	2	2	2	2	2	2	2	63	1	1186.84	45	45-69	Men
1260	2	1	3	2	4	3	4	2			2	6		6	1	1	1	1	2	2	2	2	2	.	2	2	2	2	2	2	2	2	2	2	1	63	1	3641.43	33	30-44	Men
1261	1	1	3	2	4	4	4	2			1	6		6	1	2	1	1	2	2	2	2	2		1	1	1	1	1	1	1	1	1	1	1	64	1	3573.35	46	45-69	Men
1262	1	2	1	2	4	4	4	2			2	6		6	2		2	2	2	2	2	2	2		2	2	2	2	2	2	2	2	2	2	1	64	1	6112.4	28	15-29	Women
1263	1	1	3	1	4	4	4	2			2	6		6	1	2	1	1	2	2	2	2	2		2	2	2	2	2	2	2	2	2	2	1	64	1	8268.83	27	15-29	Men
1264	1	2	2	2	4	4	4	2			2	6		6	2		1	2	2	2	2	2	2		2	2	2	2	2	2	2	2	2	2	2	64	1	4644.11	58	45-69	Women
1265	1	2	2	2	4	4	4	2			2	6		6	1	2	1	2	2	2	2	2	2		2	2	2	2	2	2	2	2	2	2	1	64	1	1548.04	60	45-69	Women
1266	1	1	1	2	4	4	4	2			2	6		6	2		1	2	2	2	2	2	2		2	2	2	2	2	2	2	2	2	2	2	64	1	9136.43	41	30-44	Men
1267	1	2	1	2	4	4	4	2			2	6		6	2		1	2	2	2	2	2	2		2	2	2	2	2	2	2	2	2	2	2	64	1	2037.47	21	15-29	Women
1268	1	2	1	2	3	5	5	2			1	6		6	2		2	2	2	2	1	1	2		1	1	1	2	2	1	2	1	2	2	2	64	1	3870.1	68	45-69	Women
1269	1	2	1	2	4	4	4	2			2	6		6	1	2	1	2	2	2	2	2	2		2	2	2	2	2	2	2	2	2	2	2	64	1	3096.08	46	45-69	Women
1270	1	2	1	1	4	3	3	2			2	6		6	1	1	1	2	2	2	2	2	2		2	2	2	2	2	2	2	2	2	2	2	64	1	6112.4	16	15-29	Women
1271	1	1	5	2	4	4	4	2			2	6		6	1	1	1	2	2	2	2	2	2	.	2	2	2	2	2	2	2	2	2	2	2	64	1	7309.14	37	30-44	Men
1272	1																																			64	1	0		99
1273	1	2	1	2	4	4	4	2			2	6		6	1	1	1	1	2	2	2	2	2	.	2	2	2	2	2	2	2	2	2	2	1	64	1	1571.63	43	30-44	Women
1274	1	2	3	1	4	3	3	2			2	6		6	1	1	1	2	2	2	2	2	2	.	2	2	2	2	2	2	2	2	2	2	2	64	1	10187.3	15	15-29	Women
1275	1	2	3	2	4	4	4	2			2	6		6	1	1	1	2	2	2	2	2	2	.	2	2	2	2	2	2	2	2	2	2	2	64	1	4074.93	18	15-29	Women
1276	1	2	1	2	4	4	4	2			2	6		6	2		2	1	1	2	2	1	2	.	2	2	2	2	2	2	2	2	2	2	2	64	1	6112.4	28	15-29	Women
1277	1	1	5	2	4	3	3	2			1	3	2	6	1	1	1	1	2	2	2	2	2	.	1	2	1	1	2	2	2	2	2	2	1	64	1	5481.86	39	30-44	Men
1278	1	1	3	2	4	4	4	2			2	6		6	1	1	1	1	2	2	2	1	2	.	2	2	2	2	2	2	2	2	2	2	2	64	1	3573.35	47	45-69	Men
1279	1	1	5	2	4	4	4	2			2	6		6	1	1	1	2	2	2	2	2	2	.	2	2	2	2	2	2	2	2	2	2	2	64	1	1827.29	43	30-44	Men
1280	1	2	3	1	4	4	3	2			2	6		6	1	1	1	1	2	2	2	2	2	.	2	2	2	2	2	2	2	2	2	2	2	64	1	6112.4	20	15-29	Women
1281	1	1	3	2	4	4	4	2			2	6		1										.	2	2	2	2	2	2	2	2	2	2	2	65	1	5481.86	40	30-44	Men
1282	1	2	1	2	4	4	5	2			1	6		6	1	1	1	2	2	2	2	2	2	.	1	2	2	2	2	2	2	2	2	2	1	65	1	3096.08	50	45-69	Women
1283	1	2	4	2	3	5	5	2			1	6		5	1	1	1	2	2	2	2	2	2	.	1	2	1	2	2	2	2	1	2	2	1	65	1	1571.63	31	30-44	Women
1284	1	2	1	2	3	5	5	2			1	6		4	1	77	1	2	2	2	2	2	2	.	1	2	2	2	2	2	2	2	2	2	1	65	1	4714.88	40	30-44	Women
1285	1	2	1	2	4	5	5	2			1	6		4	1	77	1	2	2	2	2	2	2	.	1	2	2	2	2	2	2	2	2	2	1	65	1	2357.44	41	30-44	Women
1286	1	2	1	2	4	4	4	2			2	6		6	1	77	1	2	2	2	2	2	2	.	2	2	2	2	2	2	2	2	2	2	2	65	1	6112.4	29	15-29	Women
1287	1	2	4	2	4	3	3	2			2	6		6	1	77	1	2	2	2	2	2	2	.	2	2	2	2	2	2	2	2	2	2	2	65	1	4074.93	23	15-29	Women
1288	1	2	2	2	4	3	4	1	2	1	1	2	3	6	1	77	1	2	2	2	2	2	2		1	2	2	2	2	2	2	2	2	2	1	65	1	3929.07	30	30-44	Women
1289	1	2	2	2	4	3	3	2			2	6		6	1	77	1	2	2	2	2	2	2		2	2	2	2	2	2	2	2	2	2	1	65	1	1571.63	30	30-44	Women
1290	1																																			65	1	0		99
1291	1	2	5	1	4	4	3	2			1	5	3	6	1	77	1	2	2	2	2	2	2		2	2	2	2	2	2	2	2	2	2	1	65	1	4074.93	24	15-29	Women
1292	1	2	1	2	4	4	3	2			1	6		7	1	77	1	2	2	2	2	2	2		1	1	2	2	2	1	2	1	2	2	1	65	1	3870.1	51	45-69	Women
1293	1	2	1	2	3	5	4	2			1	3	2	5	1	77	1	2	2	2	2	2	2		1	1	1	2	2	1	2	1	2	2	1	65	1	2322.06	55	45-69	Women
1294	1	1	4	1	4	4	5	2			1	6		6	1	1	1	2	2	2	2	2	2		1	2	2	2	2	2	2	2	2	2	1	65	1	12403.2	17	15-29	Men
1295	1	1	5	1	4	4	4	2			2	6		6	1	1	1	2	2	2	2	2	2		2	2	2	2	2	2	2	2	2	2	2	65	1	12403.2	23	15-29	Men
1296	1	2	5	2	4	5	5	2			1	6		6	1	1	1	2	2	2	2	2	2		2	2	2	2	2	2	2	2	2	2	1	65	1	6112.4	23	15-29	Women
1297	1	1	1	2	4	3	3	2			2	6		1											2	2	2	2	2	2	2	2	2	2	2	65	1	3573.35	59	45-69	Men
1298	1	2	5	2	4	5	4	2			2	6		6	1	1	1	2	2	2	2	2	2		2	2	2	2	2	2	2	2	2	2	2	65	1	2037.47	25	15-29	Women
1299	1	1	3	1	4	4	4	2			2	6		6	1	1	2	2	2	2	2	2	2		2	2	2	2	2	2	2	2	2	2	2	65	1	16537.7	19	15-29	Men
1300	1	1	3	2	4	4	4	2			1	5	2	7	1	1	1	2	2	2	2	2	2		2	2	2	2	2	2	2	2	2	2	1	65	1	2382.24	47	45-69	Men
1301	1	1	4	1	4	4	4	2			2	6		6	1	1	1	2	2	2	2	2	2		2	2	2	2	2	2	2	2	2	2	2	66	1	16537.7	23	15-29	Men
1302	1	2	1	2	4	4	4	2			2	6		6	1	1	1	2	2	2	2	2	2		2	2	2	2	2	2	2	2	2	2	2	66	1	2357.44	33	30-44	Women
1303	1	2	1	2	4	4	4	2			2	6		5	2		2	1	2	2	1	1	2		2	2	2	2	2	2	2	2	2	2	1	66	1	4074.93	25	15-29	Women
1304	1	2	1	5	4	4	5	2			1	6		3	1	77	1	2	2	2	1	1	2		2	2	2	2	2	2	2	2	2	2	1	66	1	1548.04	56	45-69	Women
1305	1	1	3	2	4	4	5	2			1	5	2	6	1	1	1	2	2	2	2	2	2		2	2	2	2	2	2	2	2	2	2	2	66	1	5955.59	55	45-69	Men
1306	1	2	4	1	4	4	4	2			2	6		6	1	1	1	2	2	2	2	2	2		2	2	2	2	2	2	2	2	2	2	2	66	1	6112.4	16	15-29	Women
1307	1	1	4	2	4	4	4	2			2	6		6	1	1	2	2	2	2	2	2	2		2	2	2	2	2	2	2	2	2	2	2	66	1	5481.86	32	30-44	Men
1308	1	2	1	2	4	4	4	2			2	6		6	1	1	1	2	2	2	2	2	2		2	2	2	2	2	2	2	2	2	2	2	66	1	2357.44	40	30-44	Women
1309	1	2	4	2	4	4	4	2			2	6		5	1	77	1	2	2	1	2	2	2		2	2	2	2	2	2	2	2	2	2	2	66	1	6112.4	26	15-29	Women
1310	1	2	1	2	4	4	5	2			2	6		5	1	1	1	2	2	2	2	2	2		2	2	2	2	2	2	2	2	2	2	1	66	1	2357.44	42	30-44	Women
1311	1	2	4	2	4	4	4	2			2	6		6	1	77	1	2	2	2	2	2	2		2	2	2	2	2	2	2	2	2	2	1	66	1	4074.93	28	15-29	Women
1312	1	2	1	2	4	4	4	2			2	6		5	2		2	2	2	2	1	1	2		2	2	2	2	2	2	2	2	2	2	2	66	1	3096.08	45	45-69	Women
1313	1	2	4	2	4	4	4	2			2	6		6	1	1	1	2	2	2	2	2	2		2	2	2	2	2	2	2	2	2	2	2	66	1	4074.93	26	15-29	Women
1314	1																																			66	1	0		99
1315	1	1	1	2	4	4	4	2			2	6		6	1	1	1	2	2	2	2	2	2		2	2	2	2	2	2	2	2	2	2	2	66	1	5481.86	37	30-44	Men
1316	1	2	4	2	4	4	4	2			2	6		6	1	77	1	1	2	2	2	2	2		2	2	2	2	2	2	2	2	2	2	2	66	1	6112.4	25	15-29	Women
1317	1	2	1	2	4	4	4	2			2	6		3	1	77	1	1	2	2	2	2	2		2	2	2	2	2	2	2	2	2	2	2	66	1	3870.1	60	45-69	Women
1318	1	2	4	2	4	4	4	2			2	6		6	1	77	1	2	2	2	2	2	2		2	2	2	2	2	2	2	2	2	2	2	66	1	6112.4	25	15-29	Women
1319	1																																			66	1	0		99
1320	1	1	5	2	4	4	4	2			2	6		6	1	1	1	2	2	2	2	2	2		2	2	2	2	2	2	2	2	2	2	2	66	1	4764.47	46	45-69	Men
1321	1	1	6	1	4	3	3	2			2	6		7	1	1	1	2	2	2	2	2	2		2	2	2	2	2	2	2	2	2	2	2	67	1	4127.15	22	15-29	Men
1322	1	1	1	2	4	4	3	2			2	6		6	1	1	1	2	2	2	2	2	2		2	2	2	2	2	2	2	2	2	2	2	67	1	2378.05	66	45-69	Men
1323	1	1	4	2	4	3	3	2			2	6		6	1	1	1	2	2	2	2	2	2	.	2	2	2	2	2	2	2	2	2	2	1	67	1	8323.17	59	45-69	Men
1324	1	1	3	2	4	4	4	2			2	6		6	1	1	1	2	2	2	2	2	2	.	2	2	2	2	2	2	2	2	2	2	1	67	1	3648.15	30	30-44	Men
1325	1	2	2	2	3	4	4	2			1	5	2	6	1	1	1	2	2	2	2	2	2	.	2	2	2	2	2	2	2	2	2	2	1	67	1	1545.32	53	45-69	Women
1326	1	2	1	2	4	4	4	2			1	6		5	1	1	1	2	2	2	2	2	2		1	2	2	2	2	1	2	2	2	2	1	67	1	0	60	45-69	Women
1327	1	1	3	2	4	3	3	2			2	6		6	1	1	1	2	2	2	2	2	2		2	2	2	2	2	2	2	2	2	2	1	67	1	3567.07	46	45-69	Men
1328	1	1	3	2	4	2	2	2			2	6		6	1	1	1	2	2	2	2	2	2	.	2	2	2	2	2	2	2	2	2	2	2	67	1	2378.05	49	45-69	Men
1329	1	1	4	2	4	2	2	2			2	6		6	1	1	1	2	2	2	2	2	2	.	2	2	2	2	2	2	2	2	2	2	2	67	1	7296.3	30	30-44	Men
1330	1	2	3	2	4	3	3	2			2	6		6	1	1	1	2	2	2	2	2	2	.	2	2	2	2	2	2	2	2	2	2	2	67	1	2353.3	31	30-44	Women
1331	1	1	4	2	4	3	3	2			2	6		6	1	1	1	2	2	2	2	2	2	.	2	2	2	2	2	2	2	2	2	2	2	67	1	3567.07	46	45-69	Men
1332	1	1	4	2	4	4	4	2			2	6		6	1	1	1	2	2	2	2	2	2		2	2	2	2	2	2	2	2	2	2	1	67	1	2378.05	60	45-69	Men
1333	1	1	4	2	4	4	4	2			2	6		6	1	1	1	2	2	2	2	2	2		2	2	2	2	2	2	2	2	2	2	1	67	1	1189.02	50	45-69	Men
1334	1	2	4	2	4	4	4	2			2	6		6	1	1	1	2	2	2	2	2	2		2	2	2	2	2	2	2	2	2	2	2	67	1	10169.4	27	15-29	Women
1335	1	2	1	2	4	3	3	2			2	6		6	1	77	1	1	2	2	2	2	2	.	2	2	2	2	2	2	2	2	2	2	1	67	1	1545.32	55	45-69	Women
1336	1	1	1	2	4	3	3	2			2	6		6	1	77	1	1	2	2	2	2	2	.	2	2	2	2	2	2	2	2	2	2	1	67	1	3648.15	40	30-44	Men
1337	1	2	1	2	4	4	4	2			2	6		6	1	77	1	1	2	2	2	2	2	.	2	2	2	2	2	2	2	2	2	2	2	67	1	1568.87	35	30-44	Women
1338	1	2	1	2	4	3	3	2			2	6		6	1	1	1	2	2	2	2	2	2	.	2	2	2	2	2	2	2	2	2	2	1	67	1	2317.98	50	45-69	Women
1339	1	2	4	2	4	3	3	2			2	6		6	1	1	1	2	2	2	2	2	2	.	2	2	2	2	2	2	2	2	2	2	1	67	1	1568.87	35	30-44	Women
1340	1	1	4	2	4	4	4	2			2	6		6	1	1	1	2	2	2	2	2	2	.	2	2	2	2	2	2	2	2	2	2	1	67	1	2378.05	58	45-69	Men
1341	1	2	4	2	4	4	4	2			2	6		6	1	1	1	2	2	2	2	2	2		2	2	2	2	2	2	2	2	2	2	1	68	1	784.433	30	30-44	Women
1342	1	2	4	2	4	3	3	2			2	6		6	1	1	1	2	2	2	2	2	2		2	2	2	2	2	2	2	2	2	2	1	68	1	2353.3	34	30-44	Women
1343	1	2	2	2	4	3	4	2			2	4	2	6	1	1	1	2	2	2	2	2	2		2	2	2	2	2	2	2	2	2	2	1	68	1	2353.3	35	30-44	Women
1344	1	2	1	5	4	4	4	2			1	1	2	1										.	1	1	2	2	2	2	2	2	2	2	1	68	1	1545.32	60	45-69	Women
1345	1	2	3	2	4	4	4	2			1	2	2	6	1	1	1	2	2	2	2	2	2	.	1	2	2	2	2	1	2	1	2	2	1	68	1	784.433	30	30-44	Women
1346	1	2	2	2	4	4	4	2			2	6		6	1	1	1	2	2	2	2	2	2		2	2	2	2	2	2	2	2	2	2	1	68	1	2317.98	49	45-69	Women
1347	1	2	4	2	4	4	4	2			2	6		6	1	1	1	2	2	2	2	2	2		2	2	2	2	2	2	2	2	2	2	1	68	1	1568.87	32	30-44	Women
1348	1	2	4	1	4	4	4	2			2	6		6	1	1	1	2	2	2	2	2	2	.	2	2	2	2	2	2	2	2	2	2	1	68	1	784.433	37	30-44	Women
1349	1	2	2	2	4	4	4	2			2	6		6	1	1	1	2	2	2	2	2	2	.	2	2	2	2	2	2	2	2	2	2	1	68	1	3090.64	55	45-69	Women
1350	1	2	1	2	3	5	4	2			2	4	2	6	1	1	1	2	2	2	2	2	2	.	2	2	2	2	2	2	2	2	2	2	1	68	1	2353.3	40	30-44	Women
1351	1	2	2	2	4	4	4	2			2	6		6	1	1	1	2	2	2	2	2	2	.	2	2	2	2	2	2	2	2	2	2	1	68	1	1568.87	30	30-44	Women
1352	1	2	1	2	4	4	4	2			1	6		6	1	1	1	2	2	2	2	2	2	.	2	2	2	2	2	2	2	2	2	2	1	68	1	3090.64	46	45-69	Women
1353	1	2	4	1	4	2	2	2			2	6		7	1	1	1	2	2	2	2	2	2		2	2	2	2	2	2	2	2	2	2	2	68	1	8135.54	17	15-29	Women
1354	1	2	1	2	4	3	3	2			2	6		6	1	1	1	2	2	2	2	2	2		2	2	2	2	2	2	2	2	2	2	2	68	1	784.433	40	30-44	Women
1355	1	2	1	2	4	4	4	2			1	6		7	1	1	1	2	2	2	2	2	2	.	2	2	2	2	2	2	2	2	2	2	1	68	1	784.433	35	30-44	Women
1356	1	2	1	2	4	3	3	2			1	6		6	1	77	1	2	2	2	2	2	2	.	2	2	2	2	2	2	2	2	2	2	1	68	1	772.659	60	45-69	Women
1357	1	2	1	2	4	3	3	2			1	6		6	1	77	1	1	2	2	2	2	2	.	1	2	2	2	2	2	2	2	2	2	1	68	1	1545.32	56	45-69	Women
1358	1	1	3	2	4	3	3	2			2	6		6	1	77	1	1	2	2	2	2	2	.	2	2	2	2	2	2	2	2	2	2	2	68	1	16508.6	28	15-29	Men
1359	1	2	1	2	4	4	4	2			2	6		6	1	77	1	1	2	2	2	2	2		2	2	2	2	2	2	2	2	2	2	1	68	1	1545.32	49	45-69	Women
1360	1	2	1	2	4	3	3	2			2	6		6	1	77	1	1	2	2	2	2	2		1	2	2	2	2	2	2	2	2	2	1	68	1	2353.3	35	30-44	Women
1361	1	2	1	2	4	4	4	2			2	6		6	1	1	1	2	2	2	2	2	2		2	2	2	2	2	2	2	2	2	2	2	69	1	3863.29	61	45-69	Women
1362	1	1	1	2	4	4	4	2			1	6		6	1	1	1	2	2	2	2	2	2		1	2	2	2	2	1	2	1	2	2	1	69	1	2378.05	68	45-69	Men
1363	1	2	1	5	3	4	4	2			1	6		5	1	1	1	2	2	2	2	2	2		1	2	2	2	2	1	2	2	2	2	1	69	1	772.659	68	45-69	Women
1364	1	1	1	2	4	4	4	2			2	6		5	1	1	1	2	2	2	2	2	2		2	2	2	2	2	2	2	2	2	2	1	69	1	4756.1	50	45-69	Men
1365	1	2	1	5	3	4	4	2			2	6		5	1	1	1	2	2	2	2	2	2		1	2	2	2	2	2	2	2	2	2	1	69	1	2317.98	67	45-69	Women
1366	1	2	1	2	3	4	4	2			2	6		5	1	1	1	2	2	2	2	2	2		2	2	2	2	2	2	2	2	2	2	1	69	1	1545.32	47	45-69	Women
1367	1	2	1	2	4	4	4	2			1	6		5	1	1	1	2	2	2	2	2	2		1	2	2	2	2	1	2	1	2	2	1	69	1	1568.87	40	30-44	Women
1368	1	2	4	1	4	3	3	2			1	6		6	1	1	1	2	2	2	2	2	2		2	2	2	2	2	2	2	2	2	2	2	69	1	6101.66	20	15-29	Women
1369	1	2	3	2	4	4	4	2			2	6		5	1	1	1	2	2	2	2	2	2		2	2	2	2	2	2	2	2	2	2	1	69	1	1568.87	40	30-44	Women
1370	1	2	1	2	4	4	4	2			2	6		5	1	1	1	2	2	2	2	2	2		2	2	2	2	2	2	2	2	2	2	1	69	1	2353.3	40	30-44	Women
1371	1	1	3	1	4	4	4	2			2	6		5	1	1	1	2	2	2	2	2	2		2	2	2	2	2	2	2	2	2	2	1	69	1	4127.15	27	15-29	Men
1372	1	2	1	5	3	4	4	2			1	6		4	1	1	1	2	2	2	2	2	2		1	2	2	2	2	1	2	1	2	2	1	69	1	3090.64	60	45-69	Women
1373	1	1	3	2	4	4	4	2			2	6		5	1	1	1	2	2	2	2	2	2		2	2	2	2	2	2	2	2	2	2	1	69	1	1824.07	30	30-44	Men
1374	1	2	4	1	4	3	3	2			2	6		6	1	2	1	2	2	2	2	2	2		2	2	2	2	2	2	2	2	2	2	2	69	1	4067.77	20	15-29	Women
1375	1																																			69	1	0		99
1376	1																																			69	1	0		99
1377	1																																			69	1	0		99
1378	1																																			69	1	0		99
1379	1																																			69	1	0		99
1380	1																																			69	1	0		99
1381	1	1	4	2	4	4	4	2			2	4	2	7	1	1	1	2	2	2	2	2	2		2	2	2	2	2	2	2	2	2	2	2	70	1	5426.98	41	30-44	Men
1382	1	1	6	2	4	4	4	2			2	6		6	1	1	1	2	2	2	2	2	2		2	2	2	2	2	2	2	2	2	2	2	70	1	3617.99	41	30-44	Men
1383	1	2	3	2	4	4	4	1	1	2	1	1	2	6	1	1	1	2	2	2	2	2	2		2	2	2	2	2	2	2	2	2	2	2	70	1	1532.54	48	45-69	Women
1384	1	1	7	2	4	4	4	1	1	2	2	4	2	6	1	1	1	2	2	2	2	2	2		2	2	2	2	2	2	2	2	2	2	2	70	1	3537.58	54	45-69	Men
1385	1	1	7	2	4	4	4	1	2	1	2	4	2	6	1	1	1	2	2	2	2	2	2		2	2	2	2	2	2	2	2	2	2	2	70	1	9044.97	41	30-44	Men
1386	1	2	3	2	4	5	4	2			1	6		7	1	1	1	2	2	2	2	2	2		2	2	2	2	2	2	2	2	2	2	1	70	1	3065.09	45	45-69	Women
1387	1	1	5	2	4	4	4	2			2	6		6	1	1	1	2	2	2	2	2	2		2	2	2	2	2	2	2	2	2	2	1	70	1	3537.58	62	45-69	Men
1388	1	1	4	2	4	3	3	2			2	3	2	6	1	1	1	2	2	2	2	2	2		2	2	2	2	2	2	2	2	2	2	2	70	1	3617.99	38	30-44	Men
1389	1	2	2	2	4	3	4	2			2	5	2	6	1	1	1	2	2	2	2	2	2		2	2	2	2	2	2	2	2	2	2	2	70	1	1555.9	40	30-44	Women
1390	1	2	4	5	4	3	3	2			2	4	2	6	1	1	1	2	2	2	2	2	2		2	2	2	2	2	2	2	2	2	2	2	70	1	1555.9	41	30-44	Women
1391	1	1	6	1	4	3	3	2			2	6		6	1	1	1	2	2	2	2	2	2		2	2	2	2	2	2	2	2	2	2	2	70	1	16372.1	28	15-29	Men
1392	1	2	6	1	4	3	3	2			1	6		7	1	2	1	2	2	2	2	2	2		1	2	2	2	2	2	2	2	2	2	1	70	1	8068.29	21	15-29	Women
1393	1	2	2	2	1			1	1	1	2	4	2	7	1	77	1	2	2	2	2	2	2		2	2	2	2	2	2	2	2	2	2	2	70	1	1532.54	57	45-69	Women
1394	1	1	1	2	3	5	3	2			1	6		5	1	77	1	2	2	2	2	2	2		1	1	2	2	2	2	2	2	2	2	1	70	1	3537.58	59	45-69	Men
1395	1	1	5	2	4	4	4	2			2	6		6	2		1	2	2	2	2	2	2		2	2	2	2	2	2	2	2	2	2	1	70	1	7235.98	39	30-44	Men
1396	1	2	4	1	4	3	3	2			2	6		7	1	1	1	2	2	2	2	2	2		2	2	2	2	2	2	2	2	2	2	2	70	1	6051.22	16	15-29	Women
1397	1	2	2	2	4	4	4	2			1	1	2	7	1	1	1	2	2	2	2	2	2		1	1	1	1	1	1	2	1	1	1	1	70	1	7662.72	48	45-69	Women
1398	1	1	6	2	4	3	3	2			1	1	2	7	1	1	1	1	2	2	2	2	2		1	1	1	1	1	1	2	1	2	1	1	70	1	4716.78	53	45-69	Men
1399	1	2	4	2	4	4	4	2			1	5	2	6	1	1	1	2	2	2	2	2	2		1	2	2	2	2	2	2	2	2	2	1	70	1	1555.9	35	30-44	Women
1400	1	2	5	2	4	3	4	2			2	6		6	1	1	1	2	2	2	2	2	2		2	2	2	2	2	2	2	2	2	2	2	70	1	777.948	43	30-44	Women
1401	1	1	6	2	4	5	5	2			1	3	2	7	1	1	1	1	2	2	2	2	2	.	1	1	1	1	1	2	2	2	2	2	1	71	1	5426.98	42	30-44	Men
1402	1	2	4	2	4	4	4	2			2	6		6	1	1	1	2	2	2	2	2	2	.	2	2	2	2	2	2	2	2	2	2	1	71	1	3111.79	32	30-44	Women
1403	1	2	4	2	4	4	4	2			1	4	2	6	1	1	1	2	2	2	2	2	2	.	1	1	2	2	2	2	2	2	2	2	1	71	1	4034.15	28	15-29	Women
1404	1	2	1	5	3	5	5	2			1	6		6	1	1	1	2	2	2	2	2	2	.	1	1	2	2	2	2	2	2	2	2	1	71	1	1532.54	57	45-69	Women
1405	1	2	1	2	4	4	4	2			2	6		6	1	1	1	2	2	2	2	2	2	.	2	2	2	2	2	2	2	2	2	2	2	71	1	2298.81	48	45-69	Women
1406	1	2	1	2	4	4	4	2			1	3	2	6	1	1	1	2	2	2	2	2	2	.	1	1	2	2	2	2	2	2	2	2	2	71	1	2333.84	42	30-44	Women
1407	1	2	4	2	4	4	4	2			1	3	1	6	1	1	1	2	2	2	2	2	2		1	2	2	2	2	1	2	1	2	2	1	71	1	4034.15	29	15-29	Women
1408	1	2	2	2	4	4	4	2			1	6		6	1	2	1	2	2	2	2	2	2		2	2	2	2	2	2	2	2	2	2	1	71	1	3889.74	37	30-44	Women
1409	1	2	3	2	4	4	4	2			1	5	1	6	1	1	1	1	2	2	2	2	2		2	2	2	2	2	2	2	2	2	2	1	71	1	777.948	32	30-44	Women
1410	1	2	4	1	4	4	4	2			2	6		6	1	1	1	2	2	2	2	2	2		2	2	2	2	2	2	2	2	2	2	2	71	1	6051.22	15	15-29	Women
1411	1	2	4	2	4	4	4	2			1	5	2	7	1	1	1	1	2	2	2	2	2		2	2	2	2	2	2	2	2	2	2	1	71	1	3111.79	32	30-44	Women
1412	1	1	5	2	4	3	3	2			2	3	2	7	1	1	1	2	2	1	2	2	2		2	2	2	2	2	2	2	2	2	2	1	71	1	2358.39	55	45-69	Men
1413	1	2	6	2	4	3	3	2			2	6		6	1	1	1	1	2	2	2	2	2		2	2	2	2	2	2	2	2	2	2	2	71	1	777.948	32	30-44	Women
1414	1	2	5	2	4	3	3	2			2	6		6	1	1	1	2	2	2	2	2	2	.	2	2	2	2	2	2	2	2	2	2	2	71	1	4034.15	24	15-29	Women
1415	1	2	1	2	4	4	4	2			2	6		6	1	1	1	2	2	2	2	2	2	.	1	2	2	2	2	2	2	2	2	2	1	71	1	2333.84	33	30-44	Women
1416	1	2	4	1	4	3	3	2			2	6		6	1	2	1	2	2	2	2	2	2	.	2	2	2	2	2	2	2	2	2	2	2	71	1	8068.29	23	15-29	Women
1417	1	1	4	2	4	4	4	2			2	6		6	1	1	1	1	2	2	2	2	2	.	2	2	2	2	2	2	2	2	2	2	2	71	1	5426.98	42	30-44	Men
1418	1	1	1	2	4	5	5	2			1	1	2	6	1	1	1	1	2	2	2	2	2	.	1	1	2	2	2	2	2	2	2	2	1	71	1	2358.39	52	45-69	Men
1419	1	2	2	2	4	4	4	2			1	1	2	6	1	1	1	2	2	2	2	2	2	.	2	2	2	2	2	2	2	2	2	2	1	71	1	1532.54	50	45-69	Women
1420	1	2	1	2	4	4	4	2			1	1	2	6	1	1	1	2	2	2	2	2	2	.	1	2	2	2	2	2	2	2	2	2	1	71	1	2298.81	50	45-69	Women
1421	1	1	5	1	4	4	3	2			2	6		4	1	1	1	1	2	2	2	2	2		2	2	2	2	2	2	2	2	2	2	2	72	1	16372.1	23	15-29	Men
1422	1	2	5	2	4	4	4	2			1	1	2	7	1	1	1	2	2	2	2	2	2		1	2	2	2	2	1	2	2	2	2	1	72	1	8068.29	25	15-29	Women
1423	1	2	1	5	4	3	4	2			1	1	2	6	1	1	1	1	2	2	2	2	2		1	2	2	2	2	1	2	2	2	2	1	72	1	766.271	56	45-69	Women
1424	1	2	4	1	4	4	4	2			2	6		6	1	1	1	2	2	2	2	2	2		2	2	2	2	2	2	2	2	2	2	2	72	1	10085.4	15	15-29	Women
1425	1	2	1	2	4	4	4	2			2	6		6	1	1	1	2	2	2	2	2	2		2	2	2	2	2	2	2	2	2	2	1	72	1	1532.54	51	45-69	Women
1426	1	2	5	2	4	4	4	2			1	1	2	7	1	1	1	2	2	2	2	2	2	.	1	2	1	1	2	1	2	2	2	2	2	72	1	6051.22	23	15-29	Women
1427	1	2	1	2	4	4	4	2			1	1	2	6	1	1	1	2	2	2	2	2	2	.	1	2	2	2	1	1	2	2	2	2	1	72	1	766.271	69	45-69	Women
1428	1	2	4	2	4	4	4	2			2	6		6	1	1	1	2	2	2	2	2	2	.	2	2	2	2	2	2	2	2	2	2	2	72	1	2333.84	37	30-44	Women
1429	1	2	1	2	3	5	4	2			1	1	2	6	1	1	1	2	2	2	2	2	2	.	1	2	2	2	2	1	2	2	2	2	1	72	1	766.271	65	45-69	Women
1430	1	2	1	2	4	4	4	2			2	6		6	1	1	1	2	2	2	2	2	2	.	2	2	2	2	2	2	2	2	2	2	2	72	1	2298.81	55	45-69	Women
1431	1	1	5	2	4	4	4	2			2	6		6	1	77	1	2	2	2	2	2	2		2	2	2	2	2	2	2	2	2	2	2	72	1	3537.58	63	45-69	Men
1432	1	2	1	2	4	5	5	2			2	6		6	1	77	1	2	2	2	2	2	2		2	2	2	2	2	2	2	2	2	2	2	72	1	2298.81	68	45-69	Women
1433	1	2	1	2	4	3	3	2			2	6		6	1	1	1	2	2	2	2	2	2		2	2	2	2	2	2	2	2	2	2	2	72	1	4034.15	28	15-29	Women
1434	1	2	3	2	4	4	4	2			2	6		6	1	1	1	2	2	2	2	2	2		2	2	2	2	2	2	2	2	2	2	2	72	1	10085.4	20	15-29	Women
1435	1	2	1	5	4	4	4	2			2	6		6	1	77	1	2	2	2	2	2	2		2	2	2	2	2	2	2	2	2	2	2	72	1	2298.81	65	45-69	Women
1436	1	2	1	2	4	4	4	2			2	6		6	1	77	1	2	2	2	2	2	2		2	2	2	2	2	2	2	2	2	2	2	72	1	2298.81	62	45-69	Women
1437	1	2	1	2	4	4	4	2			2	6		6	1	77	1	2	2	2	2	2	2		2	2	2	2	2	2	2	2	2	2	2	72	1	1555.9	30	30-44	Women
1438	1	2	1	2	4	3	3	2			2	6		6	1	77	1	2	2	2	2	2	2		2	2	2	2	2	2	2	2	2	2	2	72	1	6051.22	21	15-29	Women
1439	1	2	3	2	4	4	4	2			1	6		6	1	1	1	2	2	2	2	2	2		2	2	2	2	2	2	2	2	2	2	2	72	1	4034.15	27	15-29	Women
1440	1	1	1	2	4	4	4	2			2	6		6	1	77	1	2	2	2	2	2	2		2	2	2	2	2	2	2	2	2	2	2	72	1	3617.99	40	30-44	Men
1441	1	2	3	2	4	4	4	2			2	6		6	1	1	1	2	2	2	2	2	2	.	2	2	2	2	2	2	2	2	2	2	2	73	1	1571.61	43	30-44	Women
1442	1	2	2	2	4	3	3	2			2	6		6	1	1	1	2	2	2	2	2	2	.	2	2	2	2	2	2	2	2	2	2	2	73	1	6112.34	25	15-29	Women
1443	1	2	4	2	4	3	3	2			1	1	2	6	1	1	1	2	2	2	2	2	2	.	1	1	1	2	2	2	2	2	2	2	1	73	1	2357.42	38	30-44	Women
1444	1	2	3	2	4	4	4	2			2	6		6	1	1	1	2	2	2	2	2	2	.	2	2	2	2	2	2	2	2	2	2	2	73	1	785.807	31	30-44	Women
1445	1	2	1	2	4	4	4	2			1	6		6	1	1	1	2	2	2	2	2	2	.	1	1	2	2	2	2	2	2	2	2	1	73	1	1548.02	60	45-69	Women
1446	1	2	3	2	4	4	4	2			2	6		6	1	1	1	2	2	2	2	2	2	.	2	2	2	2	2	2	2	2	2	2	2	73	1	3096.05	56	45-69	Women
1447	1	2	5	2	4	3	3	2			2	6		7	1	1	1	2	2	2	2	2	2	.	2	2	2	2	2	2	2	2	2	2	2	73	1	1571.61	30	30-44	Women
1448	1	2	3	2	4	3	3	2			1	6		6	1	1	1	2	2	2	2	2	2	.	2	2	2	2	2	2	2	2	2	2	1	73	1	2322.04	46	45-69	Women
1449	1	2	5	2	4	4	4	2			1	6		6	1	1	1	2	2	2	2	2	2	.	2	2	2	2	2	2	2	2	2	2	1	73	1	1548.02	56	45-69	Women
1450	1	2	4	2	4	3	3	2			2	6		7	1	1	1	1	2	2	2	2	2	.	2	2	2	2	2	2	2	2	2	2	1	73	1	2322.04	45	45-69	Women
1451	1	2	4	2	4	2	2	2			2	6		6	1	1	1	2	2	2	2	2	2	.	2	2	2	2	2	2	2	2	2	2	2	73	1	2037.45	25	15-29	Women
1452	1	1	5	2	4	2	3	2			2	6		6	1	1	1	2	2	2	2	2	2	.	2	2	2	2	2	2	2	2	2	2	2	73	1	3654.54	43	30-44	Men
1453	1	2	2	2	4	3	3	2			2	6		6	1	1	1	2	2	2	2	2	2	.	2	2	2	2	2	2	2	2	2	2	2	73	1	4074.9	25	15-29	Women
1454	1	1	4	1	4	2	2	2			2	6		6	1	1	1	2	2	2	2	2	2	.	2	2	2	2	2	2	2	2	2	2	2	73	1	16537.5	24	15-29	Men
1455	1	2	2	2	4	2	2	2			2	6		6	1	1	1	2	2	2	2	2	2	.	2	2	2	2	2	2	2	2	2	2	2	73	1	2357.42	41	30-44	Women
1456	1	2	5	1	4	2	2	2			2	6		6	1	1	1	2	2	2	2	2	2		2	2	2	2	2	2	2	2	2	2	2	73	1	6112.34	19	15-29	Women
1457	1	1	4	2	4	4	4	2			2	6		6	1	1	1	2	2	2	2	2	2		2	2	2	2	2	2	2	2	2	2	1	73	1	12403.1	27	15-29	Men
1458	1	2	5	1	4	3	3	2			2	6		6	1	1	1	2	2	2	2	2	2		2	2	2	2	2	2	2	2	2	2	2	73	1	2037.45	21	15-29	Women
1459	1	1	2	2	4	3	3	2			2	6		6	1	1	1	2	2	2	2	2	2		2	2	2	2	2	2	2	2	2	2	1	73	1	1191.11	58	45-69	Men
1460	1	2	4	1	4	3	3	2			2	6		6	1	1	1	2	2	2	2	2	2		2	2	2	2	2	2	2	2	2	2	2	73	1	6112.34	21	15-29	Women
1461	1	1	3	2	4	4	4	2			2	6		5	1	1	1	2	2	2	2	2	2	.	2	2	2	2	2	2	2	2	2	2	2	74	1	3573.32	62	45-69	Men
1462	1	2	4	2	4	3	3	2			2	6		6	1	1	1	2	2	2	2	2	2	.	2	2	2	2	2	2	2	2	2	2	2	74	1	3143.23	39	30-44	Women
1463	1	2	5	1	4	4	4	2			2	6		6	1	1	1	2	2	2	2	2	2	.	2	2	2	2	2	2	2	2	2	2	2	74	1	8149.79	20	15-29	Women
1464	1	2	2	2	4	3	3	2			1	2	2	6	1	1	1	2	2	2	2	2	2	.	1	2	2	2	2	2	2	2	2	2	2	74	1	4644.07	50	45-69	Women
1465	1	1	2	2	4	4	4	2			1	6		6	1	77	1	1	2	2	2	2	2	.	2	2	2	2	2	2	2	2	2	2	1	74	1	1827.27	34	30-44	Men
1466	1	2	1	5	3	4	4	2			1	6		5	1	77	1	1	2	2	2	2	2	.	1	2	2	2	2	2	2	2	2	2	1	74	1	1548.02	68	45-69	Women
1467	1	2	4	2	4	3	3	2			2	6		6	1	77	1	1	2	2	2	2	2	.	2	2	2	2	2	2	2	2	2	2	2	74	1	4074.9	26	15-29	Women
1468	1	2	1	2	4	3	3	2			2	6		6	1	77	1	1	2	2	2	2	2	.	2	2	2	2	2	2	2	2	2	2	1	74	1	785.807	39	30-44	Women
1469	1	2	1	2	4	4	4	2			2	6		6	1	1	1	2	2	2	2	2	2		2	2	2	2	2	2	2	2	2	2	1	74	1	1548.02	65	45-69	Women
1470	1	2	1	5	4	4	4	2			1	6		6	1	1	1	2	2	2	2	2	2		2	2	2	2	2	1	2	1	2	2	1	74	1	1571.61	37	30-44	Women
1471	1	1	1	2	2	4	4	2			2	6		5	1	1	1	2	2	2	2	2	2		2	2	2	2	2	2	2	2	2	2	1	74	1	3573.32	65	45-69	Men
1472	1	1	1	2	3	4	4	2			2	6		6	1	1	1	2	2	2	2	2	2		2	2	2	2	2	2	2	2	2	2	1	74	1	2382.21	64	45-69	Men
1473	1	2	3	2	4	3	3	2			2	6		6	1	1	1	2	2	2	2	2	2		2	2	2	2	2	2	2	2	2	2	2	74	1	785.807	31	30-44	Women
1474	1	2	1	5	4	4	4	2			1	6		5	1	1	1	2	2	2	2	2	2		1	2	2	2	2	1	2	2	2	2	1	74	1	774.012	52	45-69	Women
1475	1	1	6	1	4	3	3	2			2	6		6	1	1	1	2	2	2	2	2	2		2	2	2	2	2	2	2	2	2	2	2	74	1	12403.1	20	15-29	Men
1476	1	2	1	2	4	3	4	2			1	6		6	1	1	1	2	2	2	2	2	2		1	2	2	2	2	2	2	2	2	2	2	74	1	3096.05	47	45-69	Women
1477	1	2	4	2	4	4	4	2			2	6		6	1	1	1	2	2	2	2	2	2		2	2	2	2	2	2	2	2	2	2	2	74	1	1571.61	32	30-44	Women
1478	1	2	1	2	3	4	4	2			1	6		6	1	2	1	2	2	2	2	2	2		1	1	2	2	2	1	2	1	2	2	1	74	1	2322.04	60	45-69	Women
1479	1	2	1	2	4	4	4	2			2	6		6	1	1	1	2	2	2	2	2	2		2	2	2	2	2	2	2	2	2	2	2	74	1	2357.42	38	30-44	Women
1480	1	1	1	2	4	4	4	2			1	6		6	1	2	1	2	2	2	2	2	2		1	1	2	2	2	2	2	2	2	2	1	74	1	2382.21	62	45-69	Men
1481	1	2	1	2	4	3	3	2			2	6		6	1	1	1	2	2	2	2	2	2	.	2	2	2	2	2	2	2	2	2	2	2	75	1	1548.02	60	45-69	Women
1482	1	2	1	2	4	3	3	2			2	6		6	1	1	1	2	2	2	2	2	2	.	2	2	2	2	2	2	2	2	2	2	2	75	1	774.012	59	45-69	Women
1483	1	1	2	2	4	4	4	2			2	6		6	1	1	1	2	2	2	2	2	2		2	2	2	2	2	2	2	2	2	2	1	75	1	1191.11	58	45-69	Men
1484	1	2	2	2	4	4	4	2			2	6		6	1	1	1	2	2	2	2	2	2		2	2	2	2	2	2	2	2	2	2	1	75	1	2357.42	40	30-44	Women
1485	1	2	4	2	4	3	3	2			2	3	2	6	1	1	1	2	2	2	2	2	2		2	2	2	2	2	2	2	2	2	2	2	75	1	1571.61	40	30-44	Women
1486	1	2	3	2	4	3	3	2			2	6		6	1	1	1	2	2	2	2	2	2		2	2	2	2	2	2	2	2	2	2	2	75	1	6112.34	21	15-29	Women
1487	1	2	1	5	4	4	4	2			2	6		5	1	1	1	2	2	2	2	2	2		2	2	2	2	2	2	2	2	2	2	2	75	1	1548.02	55	45-69	Women
1488	1	2	1	2	4	4	4	2			1	6		6	1	1	1	2	2	2	2	2	2		1	2	2	2	2	1	2	2	2	2	1	75	1	2322.04	57	45-69	Women
1489	1	2	4	2	4	3	3	2			2	6		6	1	1	1	2	2	2	2	2	2		2	2	2	2	2	2	2	2	2	2	2	75	1	6112.34	22	15-29	Women
1490	1	2	3	2	4	3	3	2			1	6		6	1	1	1	2	2	2	2	2	2		2	2	2	2	2	2	2	2	2	2	1	75	1	1571.61	43	30-44	Women
1491	1	2	3	2	4	3	3	2			2	6		6	1	1	1	2	2	2	2	2	2		2	2	2	2	2	2	2	2	2	2	2	75	1	2037.45	26	15-29	Women
1492	1	2	2	2	4	4	5	2			1	6		6	1	1	1	2	2	2	2	2	2	.	1	2	2	2	2	2	2	2	2	2	2	75	1	774.012	47	45-69	Women
1493	1	1	4	2	4	4	4	2			2	6		6	1	1	1	2	2	2	2	2	2	.	2	2	2	2	2	2	2	2	2	2	2	75	1	1191.11	52	45-69	Men
1494	1	1	3	2	4	4	4	2			1	6		6	1	1	1	2	2	2	2	2	2	.	2	2	2	2	2	2	2	2	2	2	1	75	1	4764.43	64	45-69	Men
1495	1	2	2	2	4	4	4	2			1	6		6	1	1	1	1	2	2	2	2	2	.	2	2	2	2	2	2	2	2	2	2	1	75	1	1548.02	48	45-69	Women
1496	1	2	3	2	4	4	4	2			2	6		6	1	1	1	2	2	2	2	2	2	.	2	2	2	2	2	2	2	2	2	2	2	75	1	2322.04	55	45-69	Women
1497	1	2	3	2	4	4	4	2			2	6		6	1	1	2	2	2	2	2	2	2	.	2	2	2	2	2	2	2	2	2	2	2	75	1	2037.45	22	15-29	Women
1498	1	2	1	2	4	4	4	2			2	6		5	1	77	1	1	2	2	1	2	2	.	1	2	2	2	2	2	2	2	2	2	1	75	1	1571.61	40	30-44	Women
1499	1	1	1	3	3	4	4	2			1	6		5	1	77	1	1	2	2	1	1	2	.	1	2	2	2	2	2	2	2	2	2	1	75	1	1191.11	65	45-69	Men
1500	1	2	1	5	3	4	4	2			2	6		5	1	77	1	1	2	2	1	2	2	.	1	2	2	2	2	2	2	2	2	2	1	75	1	774.012	64	45-69	Women
1501	1	2	1	2	4	4	4	2			2	6		6	1	77	1	2	2	2	2	2	2		2	2	2	2	2	2	2	2	2	2	2	76	1	3096.03	55	45-69	Women
1502	1	1	1	5	4	4	4	2			2	6		6	1	77	1	2	2	2	2	2	2		2	2	2	2	2	2	2	2	2	2	2	76	1	4764.4	59	45-69	Men
1503	1	2	1	2	4	4	4	2			2	6		6	1	77	1	2	2	2	2	2	2		2	2	2	2	2	2	2	2	2	2	2	76	1	1548.01	47	45-69	Women
1504	1	2	3	2	4	4	4	2			2	6		6	1	1	1	2	2	2	2	2	2		2	2	2	2	2	2	2	2	2	2	2	76	1	2357.41	32	30-44	Women
1505	1	1	5	2	4	3	3	2			2	6		6	1	1	1	2	2	2	2	2	2		2	2	2	2	2	2	2	2	2	2	2	76	1	8268.7	25	15-29	Men
1506	1	1	3	2	4	4	4	2			2	6		6	1	1	1	2	2	2	2	2	2		2	2	2	2	2	2	2	2	2	2	2	76	1	12403	20	15-29	Men
1507	1																																			76	1	0		99
1508	1	1	3	2	4	4	4	2			2	6		6	1	77	1	2	2	2	2	2	2		2	2	2	2	2	2	2	2	2	2	2	76	1	0	47	45-69	Men
1509	1	2	1	2	4	4	4	2			2	6		6	2		2	1	2	2	1	2	2		2	2	2	2	2	2	2	2	2	2	2	76	1	3096.03	60	45-69	Women
1510	1	1	1	2	4	4	4	2			2	6		6	1	77	1	2	2	2	2	2	2		2	2	2	2	2	2	2	2	2	2	2	76	1	2382.2	49	45-69	Men
1511	1	1	1	2	4	4	4	2			2	6		6	1	77	2	2	2	2	1	2	2		2	2	2	2	2	2	2	2	2	2	2	76	1	4764.4	60	45-69	Men
1512	1	2	1	2	4	4	4	2			1	6		5	2		2	2	2	2	2	1	2		1	2	2	2	2	1	2	1	2	2	1	76	1	2357.41	35	30-44	Women
1513	1																																			76	1	0		99
1514	1	1	1	2	4	4	4	2			2	6		6	1	77	1	2	2	2	2	2	2		2	2	2	2	2	2	2	2	2	2	2	76	1	0	65	45-69	Men
1515	1	1	5	2	4	3	3	2			1	6		6	1	1	1	2	2	2	2	2	2		2	2	2	2	2	2	2	2	2	2	2	76	1	2382.2	57	45-69	Men
1516	1	1	1	5	4	4	3	2			2	6		6	1	1	1	2	2	2	2	2	2		2	2	2	2	2	2	2	2	2	2	1	76	1	5955.5	53	45-69	Men
1517	1	2	1	2	4	4	4	2			2	6		5	2		1	2	2	2	2	2	2		1	2	2	2	2	1	2	1	2	2	1	76	1	1571.6	37	30-44	Women
1518	1	2	1	2	4	4	4	2			2	4	2	6	1	1	1	2	2	2	2	2	2		2	2	2	2	2	2	2	2	2	2	1	76	1	4074.87	22	15-29	Women
1519	1	2	1	2	4	4	4	2			1	2	2	6	1	1	1	2	2	2	2	2	2		1	2	2	2	2	1	2	1	2	2	1	76	1	6112.31	27	15-29	Women
1520	1	1	2	2	4	4	4	2			2	6		6	1	1	1	2	2	2	2	1	2		1	2	2	2	2	2	2	2	2	2	1	76	1	2382.2	45	45-69	Men
1521	1	2	1	2	4	5	5	2			1	6		6	1	1	1	2	2	2	2	2	2		1	2	2	2	2	2	2	2	2	2	1	77	1	1571.6	33	30-44	Women
1522	1	2	1	2	4	3	3	2			2	6		6	1	77	1	2	2	2	2	2	2		2	2	2	2	2	2	2	2	2	2	2	77	1	4074.87	23	15-29	Women
1523	1	2	1	2	4	5	5	2			1	6		6	1	1	1	2	2	2	2	2	2		1	1	1	1	2	2	2	2	2	2	1	77	1	774.007	46	45-69	Women
1524	1	2	1	2	4	3	3	2			2	6		6	1	77	1	2	2	2	2	2	2		2	2	2	2	2	2	2	2	2	2	2	77	1	4074.87	20	15-29	Women
1525	1	2	1	2	4	5	5	2			1	6		6	1	77	1	2	2	2	2	2	2		1	1	1	1	2	2	2	2	2	2	1	77	1	774.007	45	45-69	Women
1526	1	2	1	2	4	3	3	2			1	6		6	1	1	1	2	2	2	2	2	2		2	2	2	2	2	2	2	2	2	2	2	77	1	4074.87	18	15-29	Women
1527	1	2	1	2	4	4	4	2			2	6		6	1	1	1	2	2	2	2	2	2		2	2	2	2	2	2	2	2	2	2	2	77	1	4714.81	30	30-44	Women
1528	1	2	1	2	4	5	4	2			1	6		4	2		2	2	2	2	2	1	2	.	1	2	2	2	2	1	2	2	2	2	1	77	1	1571.6	37	30-44	Women
1529	1	2	1	2	4	4	4	2			1	6		5	2		2	2	2	2	2	1	2	.	1	2	2	2	2	2	2	2	2	2	1	77	1	2322.02	51	45-69	Women
1530	1	2	1	2	4	4	4	2			1	6		6	1	1	1	1	2	2	2	2	2	.	1	2	2	2	2	1	2	2	2	2	1	77	1	6112.31	26	15-29	Women
1531	1	1	1	2	4	4	4	2			1	6		6	2		2	2	2	2	2	1	2	.	1	2	1	1	2	2	2	2	2	2	2	77	1	3573.3	65	45-69	Men
1532	1	2	1	2	4	5	5	2			1	6		6	1	1	1	2	2	2	2	2	2	.	1	2	1	1	2	1	2	2	2	2	1	77	1	2357.41	30	30-44	Women
1533	1	2	1	2	4	2	2	2			2	6		6	1	1	1	2	2	2	2	2	2	.	2	2	2	2	2	2	2	2	2	2	2	77	1	2322.02	60	45-69	Women
1534	1	2	1	2	4	3	3	2			2	6		5	1	1	1	1	2	2	2	2	2	.	2	2	2	2	2	2	2	2	2	2	1	77	1	785.802	32	30-44	Women
1535	1	2	1	2	3	5	4	2			1	6		6	2		2	2	2	2	1	1	2		2	1	2	2	2	2	2	2	2	2	1	77	1	3870.04	50	45-69	Women
1536	1	2	1	5	3	4	4	2			2	6		6	1	77	1	2	2	2	2	2	2		2	2	2	2	2	2	2	2	2	2	1	77	1	1548.01	61	45-69	Women
1537	1	2	2	1	3	3	3	2			2	6		7	1	77	1	2	2	2	2	2	2		2	2	2	2	2	2	2	2	2	2	1	77	1	6112.31	19	15-29	Women
1538	1	2	1	2	4	3	3	2			2	6		5	1	77	1	2	2	2	2	2	2		2	2	2	2	2	2	2	2	2	2	2	77	1	4074.87	25	15-29	Women
1539	1	2	1	2	4	5	4	2			1	6		6	1	1	1	2	2	2	2	2	2		1	1	2	2	2	1	2	2	2	2	1	77	1	10187.2	21	15-29	Women
1540	1	2	1	2	4	3	3	2			2	6		6	1	77	1	2	2	2	2	2	2		2	2	2	2	2	2	2	2	2	2	1	77	1	4074.87	24	15-29	Women
1541	1	2	1	2	1			1	2	2	2	3	4	6	1	1	1	2	2	2	2	2	2		2	2	2	2	2	2	2	2	2	2	2	78	1	1548.01	63	45-69	Women
1542	1	2	1	5	4	5	4	2			1	6		1											1	2	2	2	2	1	2	2	2	2	2	78	1	3096.03	59	45-69	Women
1543	1	2	1	2	4	5	4	2			1	6		3	2		2	2	2	2	1	1	2		1	2	2	2	2	1	2	2	2	2	1	78	1	3096.03	50	45-69	Women
1544	1	2	1	5	4	4	4	2			2	6		2	1	77	1	2	2	2	2	2	2		2	2	2	2	2	2	2	2	2	2	2	78	1	1548.01	45	45-69	Women
1545	1	1	1	5	4	4	4	2			2	6		1											2	2	2	2	2	2	2	2	2	2	2	78	1	3654.51	44	30-44	Men
1546	1	1	1	2	4	4	4	2			2	6		2	2		2	1	2	2	1	2	2		2	2	2	2	2	2	2	2	2	2	2	78	1	1191.1	58	45-69	Men
1547	1	2	2	2	4	4	4	2			2	6		4	1	1	1	2	2	2	2	2	2		2	2	2	2	2	2	2	2	2	2	2	78	1	4074.87	29	15-29	Women
1548	1	2	6	2	4	4	4	2			1	6		6	1	1	1	2	2	2	2	2	2	.	1	2	2	2	2	2	2	2	2	2	1	78	1	2037.44	18	15-29	Women
1549	1	2	6	2	4	5	5	2			2	6		6	1	1	1	2	2	2	2	2	2	.	2	2	2	2	2	2	2	2	2	2	1	78	1	6112.31	21	15-29	Women
1550	1	2	1	2	4	5	5	2			1	6		6	1	2	1	2	2	2	2	2	2	.	2	2	2	2	2	2	2	2	2	2	1	78	1	3870.04	45	45-69	Women
1551	1	1	1	2	4	4	4	2			2	6		6	1	1	1	2	2	2	2	2	2	.	2	2	2	2	2	2	2	2	2	2	1	78	1	3573.3	45	45-69	Men
1552	1	2	1	2	4	4	4	2			2	6		6	1	1	1	2	2	2	2	2	2	.	2	2	2	2	2	2	2	2	2	2	1	78	1	2357.41	33	30-44	Women
1553	1																																			78	1	0		99
1554	1	1	4	2	4	4	4	2			1	6		6	1	1	1	1	2	2	2	2	2		2	2	2	2	2	2	2	2	2	2	1	78	1	0	52	45-69	Men
1555	1	1	1	2	2	5	5	2			2	6		1											2	2	2	2	2	2	2	2	2	2	2	78	1	4764.4	59	45-69	Men
1556	1	2	4	2	4	5	5	2			1	6		6	1	1	1	1	2	2	2	2	2		1	2	2	2	2	2	2	2	2	2	1	78	1	10187.2	28	15-29	Women
1557	1	2	2	2	4	4	4	2			1	6		6	1	1	1	1	2	2	2	2	2		1	1	2	2	2	1	1	1	2	2	1	78	1	785.802	36	30-44	Women
1558	1	2	1	2	4	5	5	2			1	6		4	1	1	1	2	2	2	2	2	2		1	2	2	2	2	1	2	1	2	2	1	78	1	2357.41	39	30-44	Women
1559	1	1	3	2	4	4	4	2			2	6		6	1	1	1	2	2	2	2	2	2		2	2	2	2	2	2	2	2	2	2	1	78	1	9136.29	40	30-44	Men
1560	1	1	4	2	4	4	4	2			2	6		6	1	1	1	1	2	2	2	2	2		2	2	2	2	2	2	2	2	2	2	1	78	1	16537.4	21	15-29	Men
1561	1	1	3	2	4	4	4	2			2	6		6	1	1	1	1	2	2	2	2	2	.	2	2	2	2	2	2	2	2	2	2	1	79	1	3641.89	43	30-44	Men
1562	1	2	1	2	4	4	4	2			1	6		6	1	1	1	1	2	2	2	2	2	.	1	2	2	1	2	1	2	2	2	2	1	79	1	2349.26	40	30-44	Women
1563	1	2	1	2	4	4	4	2			1	6		6	1	1	1	1	2	2	2	2	2	.	1	2	2	1	2	1	2	2	2	2	1	79	1	2314	59	45-69	Women
1564	1	1	1	2	4	5	5	2			1	6		4	2		2	1	2	2	2	2	2	.	1	2	1	1	2	1	2	2	2	2	1	79	1	3560.96	60	45-69	Men
1565	1	2	1	2	4	5	4	2			1	6		6	1	1	1	2	2	2	2	2	2	.	1	2	2	2	2	1	2	2	2	2	1	79	1	1566.18	41	30-44	Women
1566	1	2	1	2	4	4	4	2			2	6		6	1	1	1	2	2	2	2	2	2	.	2	2	2	2	2	2	2	2	2	2	2	79	1	4060.8	25	15-29	Women
1567	1	2	1	2	4	3	3	2			2	6		6	1	1	1	1	2	2	2	2	2	.	2	2	2	2	2	2	2	2	2	2	2	79	1	2349.26	30	30-44	Women
1568	1	2	1	2	4	4	4	2			2	6		6	1	1	1	2	2	2	2	2	2	.	2	2	2	2	2	2	2	2	2	2	2	79	1	1566.18	35	30-44	Women
1569	1	1	1	5	4	4	4	2			2	6		4	2		2	2	2	2	2	2	2	.	2	2	2	2	2	2	2	2	2	2	2	79	1	3560.96	50	45-69	Men
1570	1	1	3	1	4	4	4	2			2	6		6	1	1	1	2	2	2	2	2	2	.	2	2	2	2	2	2	2	2	2	2	1	79	1	4120.07	22	15-29	Men
1571	1	2	1	2	4	4	4	2			1	6		5	2		2	2	2	2	2	2	2	.	1	2	2	2	2	1	2	2	2	2	1	79	1	3085.34	53	45-69	Women
1572	1	2	1	2	4	4	4	2			1	6		5	2		2	1	2	2	1	2	2	.	1	2	2	2	1	1	2	2	2	2	1	79	1	3085.34	50	45-69	Women
1573	1	2	5	2	4	3	3	2			2	6		6	1	1	1	2	2	2	2	2	2	.	2	2	2	2	2	2	2	2	2	2	2	79	1	8121.6	20	15-29	Women
1574	1	1	1	2	4	3	3	2			2	6		6	1	1	1	1	2	2	2	2	2	.	2	2	2	2	2	2	2	2	2	2	2	79	1	3641.89	39	30-44	Men
1575	1	1	2	2	4	3	3	2			2	6		6	1	1	1	1	2	2	2	2	2	.	2	2	2	2	2	2	2	2	2	2	1	79	1	3641.89	36	30-44	Men
1576	1	2	1	2	4	4	4	2			1	6		6	1	1	1	1	2	2	2	2	2	.	1	2	1	2	1	1	2	2	2	2	1	79	1	3132.35	35	30-44	Women
1577	1	2	4	2	4	3	3	2			2	6		6	1	1	1	2	2	2	2	2	2	.	2	2	2	2	2	2	2	2	2	2	1	79	1	6091.2	20	15-29	Women
1578	1	2	1	2	4	4	4	2			1	6		6	1	1	1	1	2	2	2	2	2	.	1	2	2	2	2	1	2	2	2	2	2	79	1	1566.18	30	30-44	Women
1579	1	1	5	1	4	3	3	2			2	6		6	1	1	1	1	2	2	2	2	2	.	2	2	2	2	2	2	2	2	2	2	2	79	1	12360.2	18	15-29	Men
1580	1	2	1	2	4	5	5	2			1	1	2	6	1	1	1	2	2	2	2	2	2	.	1	2	2	1	2	1	2	2	2	2	1	79	1	3132.35	40	30-44	Women
1581	1	2	1	2	4	3	3	2			1	6		6	1	1	1	2	2	2	2	2	2		1	2	2	2	2	2	2	2	2	2	1	80	1	2349.26	41	30-44	Women
1582	1	2	5	2	4	3	3	2			2	6		6	1	1	1	2	2	2	2	2	2		2	2	2	2	2	2	2	2	2	2	2	80	1	8121.6	21	15-29	Women
1583	1	2	3	2	4	4	4	2			2	6		6	1	1	1	2	2	2	2	2	2		2	2	2	2	2	2	2	2	2	2	2	80	1	8121.6	27	15-29	Women
1584	1	1	1	2	4	77	77	2			1	6		6	1	2	1	2	2	2	2	2	2		2	2	2	2	2	2	2	2	2	2	1	80	1	5934.93	49	45-69	Men
1585	1	2	2	5	4	6	6	2			1	6		6	1	2	1	2	2	2	1	2	2		1	1	1	1	1	1	2	2	2	2	1	80	1	3132.35	42	30-44	Women
1586	1	2	1	2	4	4	4	2			1	6		4	1	2	2	2	2	2	2	2	2		2	2	2	2	2	2	2	2	2	2	2	80	1	2349.26	40	30-44	Women
1587	1	2	4	2	4	5	5	2			1	6		7	1	1	1	2	2	2	2	2	2		1	2	2	2	2	2	2	2	2	2	2	80	1	10152	22	15-29	Women
1588	1	2	4	2	4	3	3	2			2	6		6	1	2	1	2	2	2	2	2	2		2	2	2	2	2	2	2	2	2	2	2	80	1	8121.6	23	15-29	Women
1589	1	2	2	2	4	3	3	2			2	6		5	2		1	2	2	2	2	2	2		2	2	2	2	2	2	2	2	2	2	1	80	1	10152	24	15-29	Women
1590	1	1	3	2	4	4	3	2			2	6		6	1	77	1	2	2	2	2	2	2		2	2	2	2	2	2	2	2	2	2	2	80	1	2373.97	52	45-69	Men
1591	1	2	2	2	4	4	4	2			1	6		6	1	77	1	2	2	2	2	2	2		1	1	2	2	2	1	2	2	2	2	1	80	1	10152	28	15-29	Women
1592	1	2	1	2	4	5	4	2			1	6		6	1	77	1	2	2	2	2	2	2		1	1	2	2	2	1	2	2	2	2	1	80	1	1542.67	46	45-69	Women
1593	1	2	1	2	3	5	5	2			1	6		6	2		1	2	2	2	1	2	2		1	1	2	2	2	1	2	2	2	2	1	80	1	3085.34	59	45-69	Women
1594	1	2	1	2	4	5	5	2			1	6		6	1	1	1	1	2	2	2	2	2		1	1	2	2	2	2	2	2	2	2	1	80	1	6091.2	26	15-29	Women
1595	1	1	5	2	4	3	3	2			1	6		6	1	1	1	2	2	2	2	2	2		2	2	2	2	2	2	2	2	2	2	1	80	1	12360.2	21	15-29	Men
1596	1	2	2	2	4	5	5	2			1	6		6	1	1	1	1	2	2	2	2	2		1	1	1	1	1	1	1	1	1	1	1	80	1	2349.26	35	30-44	Women
1597	1	2	1	2	4	4	4	2			1	6		7	1	77	1	1	2	2	2	2	2		1	1	2	2	2	2	2	2	2	2	1	80	1	2349.26	35	30-44	Women
1598	1	1	1	2	4	5	5	2			1	6		6	1	2	1	1	2	2	2	2	2		1	1	2	2	2	2	2	2	2	2	1	80	1	4747.94	58	45-69	Men
1599	1	2	4	2	4	4	4	2			1	6		6	1	2	1	1	2	2	2	2	2		1	1	2	2	2	1	2	1	1	2	1	80	1	4060.8	27	15-29	Women
1600	1	2	2	2	4	5	5	2			2	6		6	1	2	1	1	2	2	2	2	2		2	2	2	2	2	2	2	2	2	2	1	80	1	2349.26	35	30-44	Women
1601	1	2	1	2	4	4	4	2			2	6		6	1	77	1	2	2	2	2	2	2		2	2	2	2	2	2	2	2	2	2	2	81	1	1566.18	30	30-44	Women
1602	1	1	1	2	4	5	5	2			2	6		6	2		2	1	2	2	1	2	2		1	1	2	2	2	2	2	2	2	2	1	81	1	2373.97	66	45-69	Men
1603	1	2	1	2	4	5	5	2			2	6		6	1	77	1	2	2	2	2	2	2		2	2	2	2	2	2	2	2	2	2	2	81	1	1542.67	50	45-69	Women
1604	1	2	1	2	4	4	4	2			2	6		6	1	77	1	2	2	2	2	2	2		2	2	2	2	2	2	2	2	2	2	2	81	1	3085.34	50	45-69	Women
1605	1	1	4	2	4	4	4	2			2	6		6	1	1	1	2	2	2	2	2	2		2	2	2	2	2	2	2	2	2	2	2	81	1	5462.84	30	30-44	Men
1606	1	2	3	2	4	3	3	2			2	6		6	1	77	1	2	2	2	2	2	2		2	2	2	2	2	2	2	2	2	2	2	81	1	2349.26	30	30-44	Women
1607	1	2	1	2	4	4	4	2			2	6		6	1	77	1	2	2	2	2	2	2		2	2	2	2	2	2	2	2	2	2	2	81	1	2349.26	35	30-44	Women
1608	1	2	5	2	4	3	3	2			2	6		6	1	77	1	2	2	2	2	2	2		2	2	2	2	2	2	2	2	2	2	2	81	1	4060.8	22	15-29	Women
1609	1	2	1	2	4	4	4	2			2	6		6	1	1	1	2	2	2	2	2	2		2	2	2	2	1	2	2	2	2	2	2	81	1	8121.6	25	15-29	Women
1610	1	1	3	2	4	4	4	2			2	6		6	1	77	1	2	2	2	2	2	2		2	2	2	2	2	2	2	2	2	2	2	81	1	3641.89	40	30-44	Men
1611	1	1	2	2	4	4	4	2			1	6		6	2		2	2	2	2	2	1	2		1	1	2	1	1	1	2	1	2	2	2	81	1	2373.97	60	45-69	Men
1612	1	2	1	2	4	4	4	2			1	6		6	1	1	1	2	2	2	2	2	2		1	2	2	2	1	1	2	1	2	2	1	81	1	2314	59	45-69	Women
1613	1	2	3	2	4	3	3	2			1	6		6	1	1	1	2	2	2	2	2	2		1	1	2	2	1	1	2	1	2	2	1	81	1	2030.4	25	15-29	Women
1614	1	2	1	2	2	5	5	2			2	6		4	2		2	2	2	2	1	1	2		1	2	2	2	1	1	2	1	2	2	1	81	1	3085.34	69	45-69	Women
1615	1	2	3	2	4	4	4	2			2	6		6	1	77	1	2	2	2	2	2	2		2	2	2	2	2	2	2	2	2	2	2	81	1	783.088	40	30-44	Women
1616	1	2	2	2	4	3	3	2			2	6		6	1	1	1	2	2	2	2	2	2		2	2	2	2	2	2	2	2	2	2	2	81	1	4060.8	25	15-29	Women
1617	1	1	2	2	4	5	5	2			1	6		6	1	1	1	2	2	2	2	2	2		1	1	2	1	2	1	2	1	2	2	1	81	1	3560.96	60	45-69	Men
1618	1	2	1	2	4	5	5	2			1	6		6	2		1	2	2	2	2	2	2		1	1	2	2	1	1	2	1	2	2	1	81	1	2349.26	40	30-44	Women
1619	1	1	1	5	2	5	5	2			2	6		3	2		2	2	2	2	2	1	2		2	2	2	2	2	2	2	2	2	2	2	81	1	5934.93	50	45-69	Men
1620	1	1	1	2	4	3	3	2			2	6		7	1	1	1	2	2	2	2	2	2		2	2	2	2	2	2	2	2	2	2	1	81	1	1186.99	59	45-69	Men
1621	1	1	4	2	4	4	4	2			2	6		6	1	1	1	2	2	2	2	2	2		2	2	2	2	2	2	2	2	2	2	1	82	1	2620.83	48	45-69	Men
1622	1	1	5	1	4	4	4	2			2	6		6	1	1	1	2	2	2	2	2	2		2	2	2	2	2	2	2	2	2	2	2	82	1	22742.5	19	15-29	Men
1623	1	1	1	5	4	4	4	2			2	6		3	2		1	2	2	2	2	2	1		2	2	2	2	2	2	2	2	2	2	2	82	1	6030.9	38	30-44	Men
1624	1	2	1	2	4	4	4	2			2	6		6	1	1	1	2	2	2	2	2	2		2	2	2	2	2	2	2	2	2	2	2	82	1	2241.53	26	15-29	Women
1625	1	1	1	2	4	4	4	2			2	6		7	1	1	1	1	2	2	2	2	2		2	2	2	2	2	2	2	2	2	2	2	82	1	3931.25	50	45-69	Men
1626	1	2	1	2	4	4	4	2			2	6		6	1	1	1	2	2	2	2	2	2		2	2	2	2	2	2	2	2	2	2	2	82	1	3406.17	53	45-69	Women
1627	1																																			82	1	0		99
1628	1	1	4	2	4	4	4	2			2	6		3	2		1	1	2	2	2	2	1	"badi"	2	2	2	2	2	2	2	2	2	2	2	82	1	0	47	45-69	Men
1629	1	2	1	2	4	4	4	2			2	6		2	2		2	1	2	2	1	2	2	.	2	2	2	2	2	2	2	2	2	2	2	82	1	1703.09	60	45-69	Women
1630	1	1	2	2	4	4	4	2			2	6		6	1	1	1	2	2	2	2	2	2	.	2	2	2	2	2	2	2	2	2	2	2	82	1	3931.25	49	45-69	Men
1631	1	2	6	2	4	3	3	2			2	6		6	1	1	1	2	2	2	2	2	2	.	2	2	2	2	2	2	2	2	2	2	2	82	1	11207.7	19	15-29	Women
1632	1	2	1	5	4	5	5	2			1	6		5	2		2	2	2	2	1	2	2	.	1	1	1	1	2	2	2	1	2	2	1	82	1	1729.04	35	30-44	Women
1633	1	2	1	2	4	4	4	2			2	6		6	1	77	1	1	2	2	1	2	2	.	2	2	2	2	2	2	2	2	2	2	2	82	1	3458.07	35	30-44	Women
1634	1																																			82	1	0		99
1635	1	1	4	2	4	4	4	2			1	6		6	1	1	1	1	2	2	2	2	2	.	1	2	2	2	2	2	2	2	2	2	2	82	1	0	28	15-29	Men
1636	1	1	3	2	4	3	3	2			2	6		6	1	1	1	2	2	2	2	2	2	.	2	2	2	2	2	2	2	2	2	2	2	82	1	22742.5	28	15-29	Men
1637	1	1	3	2	4	3	3	2			2	6		6	1	1	1	2	2	2	2	2	2	.	2	2	2	2	2	2	2	2	2	2	2	82	1	2620.83	50	45-69	Men
1638	1	1	3	2	4	5	5	2			1	3	2	6	2		1	2	2	2	2	2	2	.	1	1	2	1	1	1	2	1	2	2	1	82	1	3931.25	49	45-69	Men
1639	1	1	6	2	4	3	3	2			2	6		6	1	1	1	2	2	2	2	2	2	.	2	2	2	2	2	2	2	2	2	2	2	82	1	8041.2	35	30-44	Men
1640	1																																			82	1	0		99
1641	1	2	2	2	4	4	4	2			2	6		6	1	1	1	2	2	2	2	2	2		2	2	2	2	2	2	2	2	2	2	2	83	1	0	38	30-44	Women
1642	1	2	1	2	4	5	5	2			1	6		6	1	77	1	2	2	2	2	2	2		1	2	2	2	2	2	2	2	2	2	1	83	1	2241.53	26	15-29	Women
1643	1	2	2	2	4	3	3	2			2	6		6	1	1	1	2	2	2	2	2	2		2	2	2	2	2	2	2	2	2	2	2	83	1	864.519	38	30-44	Women
1644	1	1	3	2	4	3	3	2			2	6		6	1	1	1	2	2	2	2	2	2		2	2	2	2	2	2	2	2	2	2	2	83	1	4020.6	44	30-44	Men
1645	1	2	2	2	4	5	5	2			1	6		6	1	1	1	2	2	2	2	2	2		1	1	2	1	1	2	2	2	2	2	1	83	1	4483.07	24	15-29	Women
1646	1	2	2	2	4	5	5	2			1	6		6	1	1	1	2	2	2	2	2	2		1	1	2	1	2	2	2	2	2	2	1	83	1	1729.04	44	30-44	Women
1647	1																																			83	1	0		99
1648	1	2	2	2	4	5	5	2			2	6		7	1	1	1	1	2	2	2	2	2		2	2	2	2	2	2	2	2	2	2	1	83	1	6724.6	21	15-29	Women
1649	1	2	1	5	3	4	4	2			1	6		6	2		2	2	2	2	2	2	1		1	1	2	2	1	1	2	2	2	2	1	83	1	4257.71	47	45-69	Women
1650	1	2	4	2	4	4	4	2			1	6		6	1	1	1	2	2	2	2	2	2		1	1	2	2	2	1	1	1	2	2	2	83	1	2241.53	18	15-29	Women
1651	1	2	1	2	4	4	4	2			1	6		1											1	1	2	2	2	1	2	2	2	2	2	83	1	6724.6	25	15-29	Women
1652	1	2	2	2	4	4	4	2			1	6		6	1	2	1	1	2	2	2	2	2		1	2	2	2	2	1	2	1	2	2	1	83	1	1729.04	35	30-44	Women
1653	1	2	4	2	4	4	4	2			1	6		6	1	1	1	1	2	2	2	2	2		2	2	2	2	2	2	2	2	2	2	1	83	1	6724.6	24	15-29	Women
1654	1	2	4	1	4	4	4	2			2	6		6	1	1	1	2	2	2	2	2	2		2	2	2	2	2	2	2	2	2	2	2	83	1	6724.6	17	15-29	Women
1655	1	2	1	2	4	4	4	2			2	6		6	1	77	1	2	2	2	2	2	2		2	2	2	2	2	2	2	2	2	2	1	83	1	4322.59	43	30-44	Women
1656	1	2	3	2	4	4	3	2			1	6		6	1	77	1	2	2	2	2	2	2		1	2	2	2	2	2	2	2	2	2	1	83	1	8966.14	23	15-29	Women
1657	1	2	1	5	3	5	4	2			2	6		6	1	77	1	2	2	2	2	2	2		2	2	2	2	2	2	2	2	2	2	1	83	1	2554.63	61	45-69	Women
1658	1	2	2	2	4	4	4	2			1	6		6	1	77	1	2	2	2	2	2	2		1	1	1	2	2	1	2	2	2	2	1	83	1	6724.6	28	15-29	Women
1659	1	2	2	2	4	5	5	2			2	6		6	1	77	1	2	2	2	2	2	2		1	2	2	2	2	2	2	2	2	2	1	83	1	2241.53	26	15-29	Women
1660	1	2	1	2	3	5	5	2			1	6		6	1	77	1	2	2	2	2	1	2		1	1	1	2	1	1	2	2	2	2	1	83	1	2554.63	56	45-69	Women
1661	1	2	1	2	4	4	4	2			2	6		6	1	77	1	2	2	2	2	2	2		2	2	2	2	2	2	2	2	2	2	2	84	1	2593.56	36	30-44	Women
1662	1	2	1	5	4	5	5	2			2	6		6	1	77	2	2	2	2	1	2	2		2	2	2	2	2	2	2	2	2	2	2	84	1	3406.17	68	45-69	Women
1663	1	2	1	2	4	4	4	2			2	6		6	1	77	2	2	2	2	1	2	2		2	2	2	2	2	2	2	2	2	2	2	84	1	2554.63	62	45-69	Women
1664	1	2	4	5	4	4	4	2			2	6		6	1	1	1	2	2	2	2	2	2		2	2	2	2	2	2	2	2	2	2	2	84	1	6724.6	22	15-29	Women
1665	1	2	1	2	4	5	5	2			2	6		6	2		2	2	2	2	1	2	2		2	2	2	2	2	2	2	2	2	2	2	84	1	851.543	65	45-69	Women
1666	1	2	1	2	4	4	4	2			2	6		6	1	77	1	2	2	2	2	2	2		2	2	2	2	2	2	2	2	2	2	2	84	1	1703.09	45	45-69	Women
1667	1																																			84	1	0		99
1668	1	2	1	2	4	4	4	2			2	6		6	1	77	1	2	2	2	2	2	2		2	2	2	2	2	2	2	2	2	2	2	84	1	0	38	30-44	Women
1669	1	1	1	1	4	4	4	2			2	6		6	1	77	1	2	2	2	2	2	2		2	2	2	2	2	2	2	2	2	2	2	84	1	3931.25	65	45-69	Men
1670	1	2	1	2	4	4	4	2			2	6		6	1	77	1	2	2	2	2	2	2		2	2	2	2	2	2	2	2	2	2	2	84	1	2241.53	26	15-29	Women
1671	1	2	1	2	4	4	4	2			2	6		6	1	77	1	2	2	2	2	2	2		2	2	2	2	2	2	2	2	2	2	2	84	1	6724.6	27	15-29	Women
1672	1	2	1	5	4	4	4	2			2	6		6	2		2	2	2	2	1	2	2		2	2	2	2	2	2	2	2	2	2	1	84	1	1703.09	45	45-69	Women
1673	1	2	1	2	4	4	4	2			2	6		6	2		2	2	2	2	2	1	2		2	2	2	2	2	2	2	2	2	2	2	84	1	2554.63	60	45-69	Women
1674	1	1	1	2	4	4	4	2			2	6		6	1	77	1	2	2	2	2	2	2		2	2	2	2	2	2	2	2	2	2	2	84	1	3931.25	63	45-69	Men
1675	1	1	3	2	4	4	4	2			2	6		6	1	77	1	2	2	2	2	2	2		2	2	2	2	2	2	2	2	2	2	2	84	1	6030.9	33	30-44	Men
1676	1	2	5	2	4	3	3	2			2	6		6	1	77	1	2	2	2	2	2	2		2	2	2	2	2	2	2	2	2	2	2	84	1	6724.6	26	15-29	Women
1677	1	2	1	2	4	4	4	2			2	6		6	1	77	1	2	2	2	2	2	2		2	2	2	2	2	2	2	2	2	2	2	84	1	1703.09	48	45-69	Women
1678	1	2	1	2	4	4	4	2			2	6		6	1	77	1	2	2	2	2	2	2		2	2	2	2	2	2	2	2	2	2	2	84	1	3458.07	42	30-44	Women
1679	1	2	1	2	4	4	4	2			2	6		6	1	77	1	2	2	2	2	2	2		2	2	2	2	2	2	2	2	2	2	2	84	1	4257.71	65	45-69	Women
1680	1																																			84	1	0		99
1681	1	1	3	2	4	3	3	2			2	6		6	1	1	1	1	2	2	2	2	2		2	2	2	2	2	2	2	2	2	2	2	87	1	0	24	15-29	Men
1682	1	2	1	5	3	4	4	2			2	6		6	1	1	1	1	2	2	2	2	2		1	2	2	2	2	2	2	2	2	2	2	87	1	2374.71	62	45-69	Women
1683	1	1	3	2	4	3	3	2			2	6		6	1	1	1	2	2	2	2	2	2	.	2	2	2	2	2	2	2	2	2	2	2	87	1	3654.38	55	45-69	Men
1684	1	1	5	1	4	2	2	2			2	1	4	7	1	1	1	2	2	2	2	2	2	.	2	2	2	2	2	2	2	2	2	2	2	87	1	8456.33	17	15-29	Men
1685	1	2	1	2	4	4	4	2			2	6		5	1	2	1	2	2	2	2	2	2		2	2	2	2	2	2	2	2	2	2	2	87	1	6251.01	28	15-29	Women
1686	1	2	1	2	3	4	4	2			1	6		4	1	2	1	2	2	2	2	2	2		1	1	2	2	2	2	2	2	2	2	1	87	1	1583.14	62	45-69	Women
1687	1	2	3	2	4	3	4	2			1	6		6	1	1	1	2	2	2	2	2	2		1	2	2	2	2	1	2	2	2	2	1	87	1	8334.68	28	15-29	Women
1688	1	1	4	2	4	4	4	2			2	6		6	1	1	1	2	2	2	2	2	2		2	2	2	2	2	2	2	2	2	2	1	87	1	1868.72	43	30-44	Men
1689	1	2	1	2	4	4	4	2			1	1	2	6	1	1	1	2	2	2	2	2	2	.	1	1	1	2	2	2	2	2	2	2	1	87	1	3214.53	30	30-44	Women
1690	1	2	3	2	4	4	4	2			1	1	2	6	1	1	1	2	2	2	2	2	2	.	1	1	1	2	2	2	2	2	2	2	1	87	1	1607.27	33	30-44	Women
1691	1	2	1	5	3	4	5	2			1	6		1										.	1	2	2	2	2	2	2	1	2	2	2	87	1	791.571	65	45-69	Women
1692	1	2	1	2	3	4	4	2			2	6		2	2		2	2	2	2	1	1	2	.	2	2	2	2	2	2	2	2	2	2	2	87	1	1583.14	60	45-69	Women
1693	1	2	1	2	4	4	4	2			2	6		6	1	1	1	2	2	2	2	2	2		2	2	2	2	2	2	2	2	2	2	1	87	1	3166.28	50	45-69	Women
1694	1	2	3	2	4	4	4	2			2	6		6	1	1	1	2	2	2	2	2	2		2	2	2	2	2	2	2	2	2	2	2	87	1	6251.01	26	15-29	Women
1695	1	2	1	2	4	4	4	2			1	6		5	1	1	1	2	2	2	2	2	2		2	2	2	2	2	2	2	2	2	2	1	87	1	2083.67	20	15-29	Women
1696	1	2	1	2	4	4	4	2			1	6		5	1	1	1	2	2	2	2	2	2		2	2	2	2	2	2	2	2	2	2	1	87	1	1607.27	40	30-44	Women
1697	1	2	3	2	4	2	2	2			2	6		6	1	1	1	2	2	2	2	2	2	.	2	2	2	2	2	2	2	2	2	2	2	87	1	3214.53	30	30-44	Women
1698	2	2	4	1	4	2	2	2			2	6		6	1	1	1	2	2	2	2	2	2	.	2	2	2	2	2	2	2	2	2	2	2	87	1	4167.34	18	15-29	Women
1699	1	2	1	2	4	4	4	2			1	6		5	1	77	1	1	2	2	1	2	2	.	1	2	2	2	2	1	2	2	2	2	1	87	1	4018.17	40	30-44	Women
1700	1	2	1	2	4	4	4	2			2	6		5	1	77	1	1	2	2	1	2	2	.	1	2	2	2	2	2	2	2	2	2	1	87	1	3166.28	45	45-69	Women
1701	2	1	5	2	4	4	4	2			2	6		6	1	1	1	2	2	2	2	2	2	.	2	2	2	2	2	2	2	2	2	2	2	85	1	4228.17	27	15-29	Men
1702	2	1	3	2	4	4	4	2			2	6		6	1	1	1	2	2	2	2	2	2	.	2	2	2	2	2	2	2	2	2	2	2	85	1	9343.61	30	30-44	Men
1703	2	2	1	5	3	4	5	2			2	6		5	1	1	1	2	2	2	2	2	2	.	2	2	2	2	2	2	2	2	2	2	2	85	1	1583.14	60	45-69	Women
1704	2	2	2	2	4	4	4	2			2	6		5	1	1	1	2	2	2	2	2	2	.	2	2	2	2	2	2	2	2	2	2	2	85	1	6251.01	28	15-29	Women
1705	2	2	3	2	4	3	3	2			2	6		6	1	2	1	2	2	2	2	2	2		2	2	2	2	2	2	2	2	2	2	2	85	1	2083.67	20	15-29	Women
1706	2	2	1	2	4	3	3	2			2	6		6	1	1	1	2	2	2	2	2	2		2	2	2	2	2	2	2	2	2	2	2	85	1	4167.34	29	15-29	Women
1707	2	2	4	2	4	3	3	2			1	6		6	1	1	1	2	2	2	2	2	2		2	2	2	2	2	2	2	2	2	2	2	85	1	2083.67	17	15-29	Women
1708	2	2	1	5	4	4	4	2			1	6		5	1	2	1	2	2	2	2	2	2		1	2	2	2	2	2	2	2	2	2	1	85	1	3166.28	62	45-69	Women
1709	2	1	1	1	4	3	4	2			2	6		6	1	1	1	1	2	2	2	2	2		2	2	2	2	2	2	2	2	2	2	2	85	1	3654.38	53	45-69	Men
1710	2	2	1	2	3	4	4	2			2	6		6	1	1	1	1	2	2	2	2	2		2	2	2	2	2	2	2	2	2	2	2	85	1	791.571	50	45-69	Women
1711	2	1	3	2	4	3	3	2			2	6		6	1	1	1	1	2	2	2	2	2		2	2	2	2	2	2	2	2	2	2	2	85	1	3737.44	35	30-44	Men
1712	2	2	4	2	4	3	3	2			2	6		6	1	1	1	1	2	2	2	2	2		2	2	2	2	2	2	2	2	2	2	2	85	1	2410.9	35	30-44	Women
1713	2	2	2	2	3	4	4	2			2	6		6	1	1	1	2	2	2	2	2	2	.	2	2	2	2	2	2	2	2	2	2	2	85	1	8334.68	22	15-29	Women
1714	2	2	2	2	4	4	4	2			2	6		6	1	1	1	2	2	2	2	2	2	.	2	2	2	2	2	2	2	2	2	2	2	85	1	1607.27	35	30-44	Women
1715	2	2	1	2	4	4	4	2			2	6		6	1	1	1	2	2	2	2	2	2	.	2	2	2	2	2	2	2	2	2	2	2	85	1	4167.34	25	15-29	Women
1716	2	1	5	1	4	4	4	2			2	6		6	1	1	1	2	2	2	2	2	2	.	2	2	2	2	2	2	2	2	2	2	1	85	1	8456.33	18	15-29	Men
1717	2	2	1	2	4	4	4	2			1	6		5	1	77	1	1	2	2	1	2	2	.	2	2	2	2	2	2	2	2	2	2	1	85	1	4018.17	39	30-44	Women
1718	2	1	1	2	4	3	3	2			1	6		5	1	77	1	1	2	2	2	2	2	.	1	2	2	2	2	1	2	1	2	2	1	85	1	1218.13	52	45-69	Men
1719	2	2	1	2	4	3	3	2			2	6		5	1	77	1	1	2	2	1	2	2	.	1	2	2	2	2	1	2	1	2	2	1	85	1	3214.53	40	30-44	Women
1720	2	2	1	2	3	4	4	2			1	6		4	2		2	1	2	2	1	2	2	.	1	2	2	2	2	2	2	2	2	2	1	85	1	2374.71	45	45-69	Women
1721	2	1	4	2	4	4	4	2			2	6		6	1	1	1	2	2	2	2	2	2		2	2	2	2	2	2	2	2	2	2	1	86	1	1218.13	51	45-69	Men
1722	2	2	4	2	4	4	4	2			2	6		6	1	1	1	2	2	2	2	2	2		2	2	2	2	2	2	2	2	2	2	1	86	1	2410.9	30	30-44	Women
1723	2	2	2	2	4	4	4	2			2	6		6	1	1	1	2	2	2	2	2	2		2	2	2	2	2	2	2	2	2	2	1	86	1	791.571	45	45-69	Women
1724	2	2	2	2	4	4	4	2			2	6		6	1	1	1	2	2	2	2	2	2		2	2	2	2	2	2	2	2	2	2	1	86	1	2374.71	45	45-69	Women
1725	2	2	1	2	3	4	4	2			2	6		5	1	1	1	2	2	2	2	2	2		2	2	2	2	2	2	2	2	2	2	1	86	1	1583.14	50	45-69	Women
1726	2	2	1	2	4	3	3	2			2	6		6	1	1	1	2	2	2	2	2	2		2	2	2	2	2	2	2	2	2	2	2	86	1	803.633	32	30-44	Women
1727	2	2	1	2	4	3	3	2			1	6		6	1	1	1	2	2	2	2	2	2		1	2	2	2	2	2	2	2	2	2	2	86	1	2083.67	24	15-29	Women
1728	2	2	1	2	4	3	3	2			2	6		6	1	1	1	2	2	1	2	2	2		2	2	2	2	2	2	2	2	2	2	1	86	1	1607.27	35	30-44	Women
1729	2	1	3	2	4	3	3	2			2	6		6	1	1	1	2	2	2	2	2	2	.	2	2	2	2	2	2	2	2	2	2	2	86	1	1218.13	55	45-69	Men
1730	2	2	1	2	4	3	3	2			2	6		6	1	1	1	2	2	2	2	2	2	.	2	2	2	2	2	2	2	2	2	2	2	86	1	3214.53	35	30-44	Women
1731	2	2	1	2	4	3	3	2			2	6		6	1	1	1	2	2	2	2	2	2	.	2	2	2	2	2	2	2	2	2	2	2	86	1	803.633	35	30-44	Women
1732	2	2	1	2	4	3	3	2			2	6		6	1	1	1	2	2	2	2	2	2	.	2	2	2	2	2	2	2	2	2	2	2	86	1	1607.27	35	30-44	Women
1733	2	2	2	2	4	4	4	2			2	6		6	1	1	1	2	2	2	2	2	2	.	1	1	2	2	2	2	2	2	2	2	1	86	1	3166.28	60	45-69	Women
1734	2	2	2	2	4	3	3	2			2	6		6	1	1	1	2	2	2	2	2	2	.	2	2	2	2	2	2	2	2	2	2	2	86	1	1607.27	40	30-44	Women
1735	2	2	3	2	4	4	4	2			2	6		6	1	1	1	2	2	2	2	2	2	.	2	2	2	2	2	2	2	2	2	2	2	86	1	4167.34	29	15-29	Women
1736	2	2	3	2	4	4	4	2			2	6		6	1	1	1	2	2	2	2	2	2	.	2	2	2	2	2	2	2	2	2	2	2	86	1	1583.14	50	45-69	Women
1737	2	2	3	2	4	4	4	2			1	6		5	1	1	1	2	2	2	2	2	2		1	2	2	2	2	1	2	1	2	2	1	86	1	1607.27	40	30-44	Women
1738	2	2	1	2	4	4	4	2			1	6		6	1	1	1	2	2	2	2	2	2		1	2	2	2	2	1	2	2	2	2	1	86	1	1607.27	37	30-44	Women
1739	2	2	1	2	3	4	4	2			2	6		5	1	1	1	2	2	2	2	2	2		2	2	2	2	2	2	2	2	2	2	1	86	1	2374.71	60	45-69	Women
1740	2	2	3	2	4	3	4	2			1	6		6	1	1	1	2	2	2	2	2	2		1	2	2	2	2	2	2	2	2	2	1	86	1	803.633	38	30-44	Women
1741	2	2	4	2	4	3	3	2			2	6		6	1	1	1	2	2	2	2	2	2		2	2	2	2	2	2	2	2	2	2	1	88	1	2339.57	47	45-69	Women
1742	2	1	6	2	4	3	3	2			2	3	1	6	1	1	1	2	2	2	2	2	2		2	2	2	2	2	2	2	2	2	2	2	88	1	3682.14	41	30-44	Men
1743	2	1	5	1	4	3	3	2			2	6		6	1	1	1	2	2	2	2	2	2		2	2	2	2	2	2	2	2	2	2	2	88	1	8331.2	17	15-29	Men
1744	2	2	3	2	4	4	4	2			2	6		6	1	1	1	2	2	2	2	2	2		2	2	2	2	2	2	2	2	2	2	1	88	1	2375.22	35	30-44	Women
1745	2	1	4	1	4	4	4	2			2	6		6	1	1	1	2	2	2	2	2	2	.	2	2	2	2	2	2	2	2	2	2	2	88	1	8331.2	23	15-29	Men
1746	2	2	5	2	4	3	3	2			2	6		6	1	1	1	2	2	2	2	2	2	.	2	2	2	2	2	2	2	2	2	2	2	88	1	6158.51	24	15-29	Women
1747	2	2	4	2	4	3	3	2			2	6		6	1	1	1	2	2	2	2	2	2	.	2	2	2	2	2	2	2	2	2	2	2	88	1	2375.22	35	30-44	Women
1748	2	2	4	2	4	4	4	2			1	1	2	6	1	1	1	2	2	2	2	2	2	.	1	1	2	2	2	2	2	2	2	2	1	88	1	1583.48	32	30-44	Women
1749	2	2	3	2	4	4	4	2			2	6		6	1	1	1	1	2	2	2	2	2		2	2	2	2	2	2	2	2	2	2	2	88	1	2375.22	35	30-44	Women
1750	2	1	6	1	4	3	3	2			2	6		7	1	1	1	1	2	2	2	2	2		2	2	2	2	2	2	2	2	2	2	2	88	1	8331.2	27	15-29	Men
1751	2	1	4	1	4	4	4	2			2	6		6	1	1	1	1	2	2	2	2	2		2	2	2	2	2	2	2	2	2	2	2	88	1	4165.6	17	15-29	Men
1752	2	2	5	1	4	3	3	2			2	6		6	1	1	1	1	2	2	2	2	2		2	2	2	2	2	2	2	2	2	2	2	88	1	8211.34	20	15-29	Women
1753	2	2	1	2	4	3	3	2			2	6		6	1	1	1	2	2	2	2	2	2	.	2	2	2	2	2	2	2	2	2	2	2	88	1	2339.57	56	45-69	Women
1754	2	1	5	2	4	3	3	2			2	6		6	1	1	1	2	2	2	2	2	2	.	2	2	2	2	2	2	2	2	2	2	2	88	1	5523.21	30	30-44	Men
1755	2	2	5	1	4	2	2	2			2	6		6	1	1	1	2	2	2	2	2	2	.	2	2	2	2	2	2	2	2	2	2	2	88	1	4105.67	18	15-29	Women
1756	2	2	2	2	4	4	4	2			2	6		6	1	1	1	2	2	2	2	2	2	.	2	2	2	2	2	2	2	2	2	2	2	88	1	2339.57	50	45-69	Women
1757	2	1	5	1	4	3	3	2			1	6		6	1	1	1	1	2	2	2	2	2	.	2	2	2	2	2	2	2	2	2	2	1	88	1	20828	21	15-29	Men
1758	2	1	4	2	3	4	4	2			1	6		6	1	1	1	2	2	2	2	2	2	.	2	2	2	2	2	2	2	2	2	2	1	88	1	12496.8	27	15-29	Men
1759	2	1	1	2	3	4	4	2			2	6		6	1	1	1	2	2	2	2	2	2	.	2	2	2	2	2	2	2	2	2	2	2	88	1	3600.31	45	45-69	Men
1760	2	1	2	1	3	4	4	2			1	4	2	6	1	1	1	1	2	2	2	2	2	.	2	2	2	2	2	2	2	2	2	2	1	88	1	16662.4	20	15-29	Men
1761	2	2	1	1	4	4	4	2			1	6		5	1	77	1	1	2	2	2	2	2	.	2	2	2	2	2	2	2	2	2	2	1	89	1	4105.67	19	15-29	Women
1762	2	2	1	5	3	4	4	2			1	6		4	2		2	1	2	2	1	1	2	.	1	2	2	2	2	1	2	2	2	2	1	89	1	1559.72	68	45-69	Women
1763	2	2	1	2	4	3	3	2			1	6		6	1	2	1	1	2	2	2	2	2	.	2	2	2	2	2	2	2	2	2	2	1	89	1	791.741	42	30-44	Women
1764	2	2	4	2	4	3	3	2			2	6		6	1	77	1	1	2	2	2	2	2	.	1	2	2	2	2	2	2	2	2	2	1	89	1	8211.34	23	15-29	Women
1765	2	1	7	2	4	5	4	2			1	1	3	6	1	1	1	2	2	2	2	2	2	.	1	2	2	2	2	2	2	2	2	2	2	89	1	1841.07	32	30-44	Men
1766	2	1	7	2	4	4	4	2			2	6		6	1	1	1	2	2	2	2	2	2	.	2	2	2	2	2	2	2	2	2	2	2	89	1	7364.27	41	30-44	Men
1767	2	2	5	2	4	4	4	2			2	6		6	1	1	1	2	2	2	2	2	2	.	2	2	2	2	2	2	2	2	2	2	1	89	1	4105.67	22	15-29	Women
1768	2	2	2	2	4	4	4	1	2	1	1	2	3	6	1	1	1	2	2	2	2	2	2	.	1	2	2	2	2	2	2	2	2	2	1	89	1	3166.97	39	30-44	Women
1769	2	1	1	2	4	3	3	2			1	6		6	1	2	1	2	2	2	2	2	2		1	1	2	2	2	2	2	2	2	2	1	89	1	3600.31	50	45-69	Men
1770	2	2	3	5	3	4	4	2			1	6		6	1	1	1	2	2	2	2	2	2		1	2	2	2	2	1	2	2	2	2	1	89	1	779.858	60	45-69	Women
1771	2	1	5	2	4	3	3	2			2	6		6	1	1	1	2	2	2	2	2	2		2	2	2	2	2	2	2	2	2	2	1	89	1	1841.07	39	30-44	Men
1772	2	2	6	2	4	4	4	2			1	6		6	1	1	1	2	2	2	2	2	2		1	1	2	2	2	2	2	2	2	2	1	89	1	2375.22	30	30-44	Women
1773	2	2	4	2	4	4	4	2			2	6		6	1	1	1	2	2	2	2	2	2		2	2	2	2	2	2	2	2	2	2	2	89	1	779.858	45	45-69	Women
1774	2	1	6	2	4	4	4	2			2	6		6	1	1	1	2	2	2	2	2	2		2	2	2	2	2	2	2	2	2	2	2	89	1	5523.21	42	30-44	Men
1775	2	2	4	2	4	3	3	2			1	6		6	1	1	1	2	2	2	2	2	2		1	1	2	2	2	2	2	2	2	2	1	89	1	1559.72	46	45-69	Women
1776	2	1	5	2	4	3	4	2			1	5	2	6	1	1	1	2	2	2	2	2	2		1	2	2	2	2	1	2	1	2	2	1	89	1	2400.2	67	45-69	Men
1777	2	2	4	2	4	3	3	2			1	1	2	6	1	1	1	2	2	2	2	2	2		2	2	2	2	2	2	2	2	2	2	2	89	1	1583.48	35	30-44	Women
1778	2	2	4	2	4	3	3	2			1	6		6	1	1	1	2	2	2	2	2	2		2	2	2	2	2	2	2	2	2	2	1	89	1	4105.67	25	15-29	Women
1779	2	2	6	2	4	3	3	2			2	6		6	1	1	1	2	2	2	2	2	2		2	2	2	2	2	2	2	2	2	2	2	89	1	2052.84	23	15-29	Women
1780	2	1	1	2	4	4	4	2			2	6		6	1	1	1	2	2	2	2	2	2		2	2	2	2	2	2	2	2	2	2	1	89	1	5523.21	33	30-44	Men
1781	2	1	4	2	4	4	4	2			2	6		6	1	1	1	2	2	2	2	2	2	.	2	2	2	2	2	2	2	2	2	2	2	90	1	8331.2	28	15-29	Men
1782	2	2	4	2	4	4	4	2			2	6		6	1	1	1	2	2	2	2	2	2	.	2	2	2	2	2	2	2	2	2	2	2	90	1	8211.34	24	15-29	Women
1783	2	1	3	2	4	3	3	2			1	5	3	6	1	77	1	1	2	2	1	2	2	.	1	2	2	2	2	1	2	2	2	2	1	90	1	16662.4	29	15-29	Men
1784	2	1	2	2	4	4	4	2			1	6		5	1	77	1	1	2	1	2	2	2	.	1	2	2	2	2	1	2	1	2	2	1	90	1	3682.14	36	30-44	Men
1785	2	2	1	5	3	3	4	2			2	6		6	1	1	1	2	2	2	2	2	2		2	2	2	2	2	2	2	2	2	2	2	90	1	1559.72	65	45-69	Women
1786	2	2	5	2	4	4	4	2			1	6		6	1	1	1	2	2	2	2	2	2		1	2	2	2	2	2	2	1	2	2	1	90	1	6158.51	21	15-29	Women
1787	2	2	1	5	3	4	4	2			1	6		6	1	1	1	1	2	2	2	2	2		1	2	2	2	2	2	2	2	2	2	2	90	1	2339.57	60	45-69	Women
1788	2	2	3	2	4	4	4	2			1	6		6	1	1	1	1	2	2	2	2	2		2	2	2	2	2	2	2	2	2	2	1	90	1	779.858	56	45-69	Women
1789	2	2	1	2	4	4	4	2			2	6		6	2		1	2	2	2	2	2	2	.	2	2	2	2	2	2	2	2	2	2	1	90	1	1583.48	40	30-44	Women
1790	2	2	4	2	4	3	3	2			2	6		6	1	1	1	2	2	2	2	2	2	.	2	2	2	2	2	2	2	2	2	2	1	90	1	4105.67	28	15-29	Women
1791	2	2	4	2	4	4	4	2			2	6		6	1	1	1	2	2	2	2	2	2		2	2	2	2	2	2	2	2	2	2	2	90	1	2375.22	42	30-44	Women
1792	2	1	4	1	4	3	4	2			2	6		6	1	1	1	2	2	2	2	2	2		2	2	2	2	2	2	2	2	2	2	2	90	1	16662.4	29	15-29	Men
1793	2	1	3	2	4	5	5	2			2	6		6	1	1	1	2	2	2	2	2	2		2	2	2	2	2	2	2	2	2	2	2	90	1	3600.31	65	45-69	Men
1794	2	2	1	2	3	5	5	2			2	6		6	1	1	1	2	2	2	2	2	2		2	2	2	2	2	2	2	2	2	2	1	90	1	779.858	59	45-69	Women
1795	2	1	5	2	4	2	2	2			2	6		6	1	1	1	2	2	2	2	2	2	.	2	2	2	2	2	2	2	2	2	2	2	90	1	8331.2	24	15-29	Men
1796	2	2	5	1	4	3	3	2			2	6		6	1	1	1	2	2	2	2	2	2	.	2	2	2	2	2	2	2	2	2	2	2	90	1	3166.97	35	30-44	Women
1797	2	2	2	2	3	4	4	2			2	6		6	1	1	1	2	2	2	2	2	2		2	2	2	2	2	2	2	2	2	2	2	90	1	791.741	39	30-44	Women
1798	2	1	4	2	4	4	4	2			2	6		6	1	1	1	2	2	2	2	2	2		2	2	2	2	2	2	2	2	2	2	2	90	1	2400.2	65	45-69	Men
1799	2	1	6	2	4	4	4	2			2	6		6	1	1	1	2	2	2	2	2	2	.	2	2	2	2	2	2	2	2	2	2	2	90	1	2400.2	52	45-69	Men
1800	2	2	3	2	4	4	4	2			1	1	3	6	1	1	1	2	2	2	2	2	2	.	1	1	2	2	2	2	2	2	2	2	1	90	1	3119.43	55	45-69	Women
1801	1	2	1	2	2	5	5	2			2	6		1										.	1	1	2	2	2	2	2	2	2	2	2	91	2	2385.28	66	45-69	Women
1802	1	2	1	2	4	3	3	2			2	6		6	1	77	1	1	2	2	2	2	2	.	2	2	2	2	2	2	2	2	2	2	2	91	2	6278.81	26	15-29	Women
1803	1	2	3	1	4	3	3	2			2	6		6	1	77	1	1	2	2	2	2	2	.	2	2	2	2	2	2	2	2	2	2	2	91	2	3139.41	16	15-29	Women
1804	1	1	1	2	4	4	4	2			2	6		6	1	1	1	2	2	2	2	2	2	.	2	2	2	2	2	2	2	2	2	2	2	91	2	7341.28	56	45-69	Men
1805	1	2	1	2	3	5	4	2			2	6		4	1	1	1	2	2	2	2	2	2	.	2	2	2	2	2	2	2	2	2	2	1	91	2	4843.25	43	30-44	Women
1806	1	2	5	2	4	5	4	2			1	6		6	1	1	1	2	2	2	2	2	2	.	1	2	2	2	2	1	2	2	2	2	1	91	2	6278.81	25	15-29	Women
1807	1	2	4	1	4	3	3	2			2	6		6	1	1	1	2	2	2	2	2	2		2	2	2	2	2	2	2	2	2	2	2	91	2	3139.41	15	15-29	Women
1808	1	2	1	2	4	4	4	2			1	6		6	1	1	1	2	2	2	2	2	2		1	2	2	2	2	1	2	1	2	2	1	91	2	2421.62	41	30-44	Women
1809	1	2	3	2	4	4	4	2			2	6		6	1	1	1	2	2	2	2	2	2		2	2	2	2	2	2	2	2	2	2	2	91	2	3139.41	26	15-29	Women
1810	1	1	2	2	4	5	4	2			1	6		6	1	1	1	2	2	2	2	2	2	.	2	2	2	2	2	2	2	2	2	2	2	91	2	1835.32	49	45-69	Men
1811	1	1	5	1	4	3	3	2			2	6		6	1	1	1	2	2	2	2	2	2		2	2	2	2	2	2	2	2	2	2	2	91	2	25481.8	27	15-29	Men
1812	1	2	1	2	3	4	4	2			1	3	2	6	1	2	1	2	2	2	2	2	2		1	2	2	2	2	2	2	2	2	2	1	91	2	3632.44	44	30-44	Women
1813	1	2	1	2	4	4	4	2			1	6		5	1	2	1	2	2	2	2	2	2		2	2	2	2	2	2	2	2	2	2	1	91	2	5963.19	47	45-69	Women
1814	1	1	1	2	4	5	4	2			1	6		1											2	2	2	2	2	2	2	2	2	2	1	91	2	3670.64	53	45-69	Men
1815	1	1	3	2	4	4	4	2			2	6		4	2		1	2	2	2	2	2	2		2	2	2	2	2	2	2	2	2	2	2	91	2	8446.65	40	30-44	Men
1816	1	1	3	2	4	3	3	2			2	6		6	1	1	1	2	2	2	2	2	2		2	2	2	2	2	2	2	2	2	2	2	91	2	14077.8	30	30-44	Men
1817	1	2	1	2	4	3	3	2			2	6		1											2	2	2	2	2	2	2	2	2	2	1	91	2	2385.28	53	45-69	Women
1818	1	2	4	2	4	3	3	2			1	6		6	1	1	1	2	2	2	2	2	2		2	2	2	2	2	2	2	2	2	2	1	91	2	15697	26	15-29	Women
1819	1	2	3	2	4	3	3	2			1	6		6	1	1	1	2	2	2	2	2	2		2	2	2	2	2	2	2	2	2	2	1	91	2	3139.41	25	15-29	Women
1820	1	1	4	2	4	3	3	2			2	6		6	1	1	1	2	2	2	2	2	2		2	2	2	2	2	2	2	2	2	2	2	91	2	31852.3	29	15-29	Men
1821	1	1	5	1	4	3	3	2			2	6		6	1	1	1	2	2	2	2	2	2	.	2	2	2	2	2	2	2	2	2	2	2	92	2	7273.39	16	15-29	Men
1822	1	1	1	1	3	4	4	2			2	6		6	1	1	1	2	2	2	2	2	2	.	2	2	2	2	2	2	2	2	2	2	2	92	2	4190.9	59	45-69	Men
1823	1	1	1	2	4	3	3	2			1	6		5	2		2	2	2	2	2	2	1	"salt"	1	1	2	2	2	2	2	2	2	2	1	92	2	1047.73	56	45-69	Men
1824	1	1	3	2	3	4	4	2			1	6		6	1	1	1	2	2	2	2	2	2	.	2	2	2	2	2	2	2	2	2	2	1	92	2	1607.31	43	30-44	Men
1825	1	2	3	2	4	3	3	2			1	1	3	6	1	77	1	1	2	2	2	2	2	.	1	2	2	2	2	1	2	2	2	2	1	92	2	2073.64	30	30-44	Women
1826	1	2	3	2	4	3	3	2			2	6		6	1	77	1	1	2	2	2	2	2	.	2	2	2	2	2	2	2	2	2	2	2	92	2	1792.19	23	15-29	Women
1827	1	1	1	3	4	3	3	2			2	6		6	2		2	1	2	2	1	1	2	.	2	2	2	2	2	2	2	2	2	2	2	92	2	1047.73	58	45-69	Men
1828	1	2	1	2	4	3	3	1	2	1	2	4	3	6	1	2	1	2	2	2	2	2	2		2	2	2	2	2	2	2	2	2	2	2	92	2	691.214	37	30-44	Women
1829	1	2	1	2	4	4	4	2			2	6		5	1	1	1	2	2	2	2	2	2		2	2	2	2	2	2	2	2	2	2	2	92	2	2073.64	35	30-44	Women
1830	1	1	1	2	4	3	3	2			2	6		6	1	1	1	2	2	2	2	2	2		2	2	2	2	2	2	2	2	2	2	2	92	2	2095.45	55	45-69	Men
1831	1	1	4	2	1			1	1	1	2	4	3	6	1	1	1	2	2	2	2	2	2		2	2	2	2	2	2	2	2	2	2	2	92	2	2095.45	68	45-69	Men
1832	1	2	4	2	4	3	3	2			2	6		6	1	1	1	2	2	2	2	2	2		2	2	2	2	2	2	2	2	2	2	2	92	2	5376.56	23	15-29	Women
1833	1	1	3	2	4	4	4	2			2	6		4	1	1	1	2	2	2	2	2	2	.	2	2	2	2	2	2	2	2	2	2	1	92	2	1607.31	44	30-44	Men
1834	1	1	1	2	4	3	3	2			2	6		6	1	1	1	2	2	2	2	2	2	.	2	2	2	2	2	2	2	2	2	2	1	92	2	1047.73	60	45-69	Men
1835	1	2	4	2	4	3	3	2			2	6		6	1	1	1	2	2	2	2	2	2	.	2	2	2	2	2	2	2	2	2	2	1	92	2	1792.19	23	15-29	Women
1836	1	1	5	2	4	3	3	2			2	6		6	1	1	1	2	2	2	2	2	2		2	2	2	2	2	2	2	2	2	2	1	92	2	1607.31	37	30-44	Men
1837	1	2	1	2	4	3	3	2			2	6		6	2		1	2	2	2	2	2	2		2	2	2	2	2	2	2	2	2	2	2	92	2	1382.43	38	30-44	Women
1838	1	1	2	2	4	3	4	1	2	1	2	5	2	6	1	1	1	1	2	2	2	2	2		1	2	2	2	2	2	2	2	2	2	1	92	2	1047.73	62	45-69	Men
1839	1	2	1	2	4	5	3	2			2	6		6	1	2	1	2	2	2	2	2	2		1	2	2	2	2	2	2	2	2	2	1	92	2	1361.68	54	45-69	Women
1840	1	2	5	1	4	3	3	2			1	6		6	1	1	1	2	2	2	2	2	2		2	2	2	2	2	2	2	2	2	2	2	92	2	7168.75	19	15-29	Women
1841	1	2	4	2	4	3	3	2			2	6		6	1	2	1	2	2	2	2	2	2		2	2	2	2	2	2	2	2	2	2	2	93	2	5376.56	18	15-29	Women
1842	1	2	1	2	4	3	3	2			2	6		6	1	2	1	2	2	2	2	2	2		2	2	2	2	2	2	2	2	2	2	2	93	2	1382.43	30	30-44	Women
1843	1	1	4	2	4	3	3	2			2	6		6	1	2	1	2	2	2	2	2	2		2	2	2	2	2	2	2	2	2	2	2	93	2	1607.31	34	30-44	Men
1844	1	1	3	2	4	4	4	2			2	6		6	1	1	1	2	2	2	2	2	2		2	2	2	2	2	2	2	2	2	2	2	93	2	1607.31	43	30-44	Men
1845	1	2	3	2	4	4	4	2			2	6		6	1	1	1	2	2	2	2	2	2		2	2	2	2	2	2	2	2	2	2	2	93	2	1382.43	34	30-44	Women
1846	1	1	3	2	4	3	4	2			2	6		6	1	1	1	2	2	2	2	2	2		2	2	2	2	2	2	2	2	2	2	2	93	2	1047.73	53	45-69	Men
1847	1	2	1	2	4	4	4	2			2	6		1										.	2	2	2	2	2	2	2	2	2	2	1	93	2	1361.68	61	45-69	Women
1848	1	2	1	2	4	4	3	2			2	6		4	1	77	1	1	2	2	2	2	2	.	2	2	2	2	2	2	2	2	2	2	2	93	2	1382.43	34	30-44	Women
1849	1	2	1	2	4	3	3	2			2	6		6	1	77	1	1	2	2	2	2	2	.	2	2	2	2	2	2	2	2	2	2	2	93	2	680.839	45	45-69	Women
1850	1	2	1	2	4	4	4	2			2	6		6	1	1	1	2	2	2	2	2	2	.	2	2	2	2	2	2	2	2	2	2	1	93	2	1361.68	50	45-69	Women
1851	1	2	2	2	4	4	4	2			2	6		4	1	1	1	2	2	2	2	2	2	.	2	2	2	2	2	2	2	2	2	2	1	93	2	2073.64	38	30-44	Women
1852	1	2	6	2	4	3	3	2			2	6		7	1	1	1	2	2	2	2	2	2	.	2	2	2	2	2	2	2	2	2	2	2	93	2	3584.37	22	15-29	Women
1853	1	2	4	2	4	3	3	2			2	6		6	1	77	1	2	2	2	2	2	2	.	2	2	2	2	2	2	2	2	2	2	2	93	2	5376.56	29	15-29	Women
1854	1	2	1	2	4	4	4	2			1	6		4	2		2	2	2	2	2	2	2		1	2	2	2	2	1	2	1	2	2	1	93	2	691.214	38	30-44	Women
1855	1	2	1	2	4	4	4	2			1	3	2	4	2		2	2	2	2	2	1	2		1	2	2	2	2	1	2	1	2	2	1	93	2	1382.43	33	30-44	Women
1856	1	1	3	1	4	4	4	2			2	6		4	2		2	2	2	2	2	1	2		2	2	2	2	2	1	2	2	2	2	2	93	2	3636.69	22	15-29	Men
1857	1	2	1	2	4	3	3	2			2	6		6	1	1	1	2	2	2	2	2	2		2	2	2	2	2	2	2	2	2	2	1	93	2	691.214	38	30-44	Women
1858	1	2	3	2	4	3	3	2			2	6		6	1	1	1	2	2	2	2	2	2		2	2	2	2	2	2	2	2	2	2	1	93	2	3584.37	29	15-29	Women
1859	1	2	1	2	4	5	4	2			1	6		5	1	1	1	2	2	2	2	2	2	.	1	1	1	2	2	2	1	2	2	2	1	93	2	691.214	44	30-44	Women
1860	1	1	4	2	4	3	3	2			2	6		6	1	1	1	2	2	2	2	2	2		2	2	2	2	2	2	2	2	2	2	2	93	2	3636.69	18	15-29	Men
1861	1	2	2	2	4	4	4	2			2	6		6	1	1	1	2	2	2	2	2	2	.	2	2	2	2	2	2	2	2	2	2	2	94	2	1376.15	43	30-44	Women
1862	1	1	3	2	4	4	4	2			1	1	2	6	1	1	1	2	2	2	2	2	2	.	1	1	2	2	2	2	2	2	2	2	1	94	2	2085.93	56	45-69	Men
1863	1	2	1	2	4	4	3	2			1	6		6	1	1	1	2	2	2	2	2	2	.	2	2	2	2	2	2	2	2	2	2	2	94	2	1355.49	60	45-69	Women
1864	1	1	3	2	4	4	4	2			1	1	3	6	1	1	1	2	2	2	2	2	2	.	1	1	2	2	2	2	2	2	2	2	1	94	2	3128.9	51	45-69	Men
1865	1	1	4	2	4	3	3	2			2	6		6	1	1	1	2	2	2	2	2	2	.	2	2	2	2	2	2	2	2	2	2	2	94	2	3128.9	66	45-69	Men
1866	1	2	1	2	4	4	4	2			2	6		6	1	1	1	2	2	2	2	2	2		2	2	2	2	2	2	2	2	2	2	1	94	2	3388.73	47	45-69	Women
1867	1	2	1	2	4	4	4	2			2	6		6	1	1	1	2	2	2	2	2	2		2	2	2	2	2	2	2	2	2	2	1	94	2	2033.24	55	45-69	Women
1868	1	1	3	2	4	4	4	2			2	6		6	1	1	1	2	2	2	2	2	2		2	2	2	2	2	2	2	2	2	2	1	94	2	2085.93	65	45-69	Men
1869	1	1	6	1	4	3	3	2			1	6		6	1	1	1	2	2	2	2	2	2		1	2	2	2	2	1	2	2	2	2	1	94	2	7240.35	22	15-29	Men
1870	1	1	3	2	4	3	3	2			2	6		6	2		1	2	2	2	2	2	2		2	2	2	2	2	2	2	2	2	2	2	94	2	1600.01	37	30-44	Men
1871	1	1	1	2	4	3	3	2			2	6		6	1	1	1	2	2	2	2	2	2		2	2	2	2	2	2	2	2	2	2	2	94	2	3200.01	36	30-44	Men
1872	1	1	5	2	4	3	3	2			2	6		6	1	1	1	2	2	2	2	2	2		2	2	2	2	2	2	2	2	2	2	2	94	2	1600.01	44	30-44	Men
1873	1	2	4	2	4	3	3	2			2	4	2	6	1	1	1	2	2	2	2	2	2		2	2	2	2	2	2	2	2	2	2	2	94	2	1376.15	43	30-44	Women
1874	1	1	4	1	4	3	3	2			2	6		6	1	1	1	2	2	2	2	1	2		2	2	2	2	2	2	2	2	2	2	1	94	2	7240.35	21	15-29	Men
1875	1	2	2	2	4	3	3	2			2	6		1											2	2	2	2	2	2	2	2	2	2	2	94	2	2033.24	45	45-69	Women
1876	1	1	4	2	4	3	3	2			2	6		6	1	1	1	2	2	2	2	2	2		2	2	2	2	2	2	2	2	2	2	2	94	2	3200.01	34	30-44	Men
1877	1	1	5	1	4	3	5	2			2	6		6	1	1	1	2	2	2	2	2	2	.	2	2	2	2	2	2	2	2	2	2	2	94	2	7240.35	22	15-29	Men
1878	1	2	1	2	4	5	5	1	1	1	1	4	3	6	1	1	1	2	2	2	2	2	2	.	1	1	2	2	2	2	2	2	2	2	1	94	2	1355.49	50	45-69	Women
1879	1	2	1	2	1			2			2	6		1										.	1	1	2	2	1	2	2	2	2	2	2	94	2	2033.24	50	45-69	Women
1880	1	2	5	2	4	3	3	2			2	6		6	1	1	1	1	2	2	2	2	2	.	2	2	2	2	2	2	2	2	2	2	1	94	2	1376.15	39	30-44	Women
1881	1	2	1	2	4	3	3	2			2	6		6	2		1	2	2	2	2	2	2		2	2	2	2	2	2	2	2	2	2	2	95	2	2033.24	48	45-69	Women
1882	1	2	4	2	4	3	3	2			2	6		6	1	1	1	2	2	2	2	2	2		2	2	2	2	2	2	2	2	2	2	2	95	2	3568.09	26	15-29	Women
1883	1	2	2	2	4	3	3	2			2	6		6	1	1	1	2	2	2	2	2	2		2	2	2	2	2	2	2	2	2	2	2	95	2	3388.73	60	45-69	Women
1884	1	1	3	2	4	4	4	2			2	6		6	1	1	1	2	2	2	2	2	2	.	2	2	2	2	2	2	2	2	2	2	2	95	2	2085.93	59	45-69	Men
1885	1	2	1	5	3	4	4	2			2	6		6	2		2	2	2	2	2	1	2	.	2	2	2	2	2	2	2	2	2	2	2	95	2	2033.24	68	45-69	Women
1886	1	2	4	2	4	3	3	2			2	1	4	6	1	1	1	2	2	2	2	2	2	.	2	2	2	2	2	2	2	2	2	2	2	95	2	5352.14	27	15-29	Women
1887	1	2	5	2	4	3	3	2			2	6		6	1	1	1	2	2	2	2	2	2	.	2	2	2	2	2	2	2	2	2	2	2	95	2	2064.22	35	30-44	Women
1888	1	2	1	2	4	4	4	2			1	2	2	6	1	1	1	2	2	2	2	2	2	.	1	1	2	2	2	2	2	2	2	2	1	95	2	1376.15	38	30-44	Women
1889	1	1	4	2	4	3	3	2			2	6		6	1	1	1	2	2	2	2	2	2		2	2	2	2	2	2	2	2	2	2	2	95	2	10860.5	26	15-29	Men
1890	1	2	1	2	4	3	3	2			2	6		6	1	1	1	2	2	2	2	2	2		2	2	2	2	2	2	2	2	2	2	2	95	2	688.074	42	30-44	Women
1891	1	2	3	2	4	3	3	2			2	6		6	1	1	1	2	2	2	2	2	2		2	2	2	2	2	2	2	2	2	2	2	95	2	2033.24	56	45-69	Women
1892	1	1	3	2	4	3	3	2			2	6		6	1	1	1	2	2	2	2	2	2		2	2	2	2	2	2	2	2	2	2	2	95	2	2085.93	69	45-69	Men
1893	1	2	1	2	4	4	4	2			1	3	2	6	1	1	1	2	2	2	2	2	2		1	2	2	2	2	1	2	2	2	2	1	95	2	1355.49	47	45-69	Women
1894	1	1	1	2	3	4	3	2			1	2	2	6	1	1	1	2	2	2	2	2	2		1	1	2	2	2	1	2	2	2	2	1	95	2	2085.93	68	45-69	Men
1895	1	2	2	2	4	3	3	2			2	6		6	1	1	1	2	2	2	2	2	2		2	2	2	2	2	2	2	2	2	2	2	95	2	7136.19	19	15-29	Women
1896	1	2	2	2	4	4	4	2			2	6		6	1	1	1	2	2	2	2	2	2		2	2	2	2	2	2	2	2	2	2	2	95	2	0	30	30-44	Women
1897	1	1	1	2	4	4	4	2			1	6		2	1	1	1	2	2	2	2	2	2		1	2	1	2	2	1	2	1	2	2	1	95	2	4171.86	56	45-69	Men
1898	1	1	2	2	4	3	3	2			2	6		6	1	77	1	1	2	2	2	2	2	.	2	2	2	2	2	2	2	2	2	2	2	95	2	4800.02	35	30-44	Men
1899	1	2	1	2	4	4	4	2			2	6		3	1	77	1	1	2	2	2	2	2	.	2	2	2	2	2	2	2	2	2	2	1	95	2	1355.49	50	45-69	Women
1900	1	2	1	2	4	4	4	2			2	6		6	1	77	1	1	2	2	2	2	2	.	2	2	2	2	2	2	2	2	2	2	2	95	2	1376.15	30	30-44	Women
1901	1	2	1	2	4	4	4	2			1	2	2	6	1	1	1	2	2	2	2	2	2	.	2	2	2	2	2	2	2	2	2	2	1	96	2	677.746	52	45-69	Women
1902	1	2	3	2	4	4	4	2			1	6		6	1	1	1	2	2	2	2	2	2	.	2	2	2	2	2	2	2	2	2	2	1	96	2	1376.15	30	30-44	Women
1903	1	2	3	2	4	4	4	2			1	6		6	1	77	1	2	2	2	2	2	2	.	1	2	2	2	2	2	2	2	2	2	1	96	2	1784.05	27	15-29	Women
1904	1	2	4	2	4	3	3	2			2	6		6	1	1	1	2	2	2	2	2	2		2	2	2	2	2	2	2	2	2	2	2	96	2	1784.05	24	15-29	Women
1905	1																																			96	2	0		99
1906	1	1	1	2	4	4	4	2			2	6		6	1	1	1	2	2	2	2	2	2	.	2	2	2	2	2	2	2	2	2	2	2	96	2	2085.93	69	45-69	Men
1907	1	1	4	2	4	4	4	2			2	6		6	1	1	1	2	2	2	2	2	2	.	2	2	2	2	2	2	2	2	2	2	2	96	2	3200.01	43	30-44	Men
1908	1	1	3	2	4	4	4	2			2	6		6	1	1	1	2	2	2	2	2	2		2	2	2	2	2	2	2	2	2	2	2	96	2	3128.9	48	45-69	Men
1909	1	2	3	2	4	4	4	2			2	6		6	1	1	1	2	2	2	2	2	2		2	2	2	2	2	2	2	2	2	2	1	96	2	1376.15	39	30-44	Women
1910	1	2	4	2	4	3	3	2			2	6		6	1	1	1	2	2	2	2	2	2		2	2	2	2	2	2	2	2	2	2	2	96	2	3568.09	28	15-29	Women
1911	1	2	3	2	4	3	3	2			2	6		6	1	1	1	2	2	2	2	2	2		2	2	2	2	2	2	2	2	2	2	1	96	2	5352.14	19	15-29	Women
1912	1	1	4	2	4	3	3	2			2	6		6	1	1	1	2	2	2	2	2	2		2	2	2	2	2	2	2	2	2	2	2	96	2	3200.01	35	30-44	Men
1913	1	2	1	2	4	3	4	2			1	6		6	1	1	1	2	2	2	2	2	2		1	2	2	2	2	1	2	2	2	2	1	96	2	3568.09	19	15-29	Women
1914	1	1	1	2	4	4	4	2			2	6		6	1	2	1	2	2	2	2	2	2		2	2	2	2	2	2	2	2	2	2	2	96	2	4800.02	35	30-44	Men
1915	1	2	2	2	4	4	4	2			2	6		6	1	1	1	2	2	2	2	2	2		2	2	2	2	2	2	2	2	2	2	2	96	2	2033.24	45	45-69	Women
1916	1	1	2	2	4	4	4	2			2	6		6	1	77	1	1	2	2	2	2	2	.	2	2	2	2	2	2	2	2	2	2	2	96	2	3128.9	58	45-69	Men
1917	1	2	1	2	4	4	4	2			1	6		6	1	77	1	1	2	2	2	2	2	.	2	2	2	2	2	2	2	2	2	2	1	96	2	1355.49	45	45-69	Women
1918	1	2	1	2	4	4	4	2			1	6		3	1	77	1	1	2	2	2	2	2	.	1	2	2	2	2	2	2	2	2	2	1	96	2	688.074	40	30-44	Women
1919	1	2	1	2	3	4	4	2			1	3	2	1										.	1	1	1	2	2	2	2	2	2	2	2	96	2	677.746	63	45-69	Women
1920	1	2	4	2	4	4	5	2			1	1	2	6	1	1	1	2	2	2	2	2	2	.	1	2	2	2	2	2	2	2	2	2	2	96	2	1784.05	29	15-29	Women
1921	1	2	1	5	3	5	4	2			1	6		5	2		2	2	2	2	1	2	2		1	2	2	2	2	2	2	2	2	2	1	97	2	669.323	60	45-69	Women
1922	1	2	1	2	4	4	4	2			2	6		6	1	1	1	2	2	2	2	2	2		2	2	2	2	2	2	2	2	2	2	1	97	2	1359.05	40	30-44	Women
1923	1	2	1	2	4	4	4	2			2	6		4	2		2	2	2	2	1	2	2		2	2	2	2	2	2	2	2	2	2	1	97	2	3346.62	54	45-69	Women
1924	1	2	3	5	1			2			2	6		1											1	1	1	2	1	2	2	2	2	2	1	97	2	2677.29	66	45-69	Women
1925	1	2	1	2	4	4	4	2			2	6		5	2		1	2	2	2	1	2	2		2	2	2	2	2	2	2	2	2	2	2	97	2	1359.05	42	30-44	Women
1926	1	2	3	2	4	5	5	2			1	6		6	1	1	1	2	2	2	2	2	2	.	1	1	1	1	2	2	2	2	2	2	1	97	2	679.523	39	30-44	Women
1927	1	2	1	2	4	4	4	2			2	6		6	1	1	1	2	2	2	2	2	2	.	2	2	2	2	2	2	2	2	2	2	2	97	2	2677.29	45	45-69	Women
1928	1	2	1	2	4	5	5	2			1	6		6	1	1	1	2	2	2	2	2	2	.	1	1	2	2	2	2	2	2	2	2	1	97	2	669.323	54	45-69	Women
1929	1																																			97	2	0		99
1930	1	2	1	2	4	4	4	2			1	6		6	1	1	1	2	2	2	2	2	2	.	1	1	2	2	2	2	2	2	2	2	1	97	2	669.323	52	45-69	Women
1931	1	2	1	2	4	4	4	2			2	6		6	1	1	1	2	2	2	2	2	2		2	2	2	2	2	2	2	2	2	2	1	97	2	2007.97	62	45-69	Women
1932	1	2	3	2	4	4	4	2			2	6		6	1	1	1	2	2	2	2	2	2		2	2	2	2	2	2	2	2	2	2	1	97	2	1338.65	54	45-69	Women
1933	1	2	1	2	4	4	4	2			2	6		6	1	1	1	2	2	2	2	2	2		2	2	2	2	2	2	2	2	2	2	1	97	2	1338.65	50	45-69	Women
1934	1	1	3	2	4	4	4	2			2	6		6	1	1	1	2	2	2	2	2	2		2	2	2	2	2	2	2	2	2	2	1	97	2	2060.01	51	45-69	Men
1935	1	2	1	2	4	4	4	2			2	6		6	1	1	1	2	2	2	2	2	2		2	2	2	2	2	2	2	2	2	2	1	97	2	2677.29	62	45-69	Women
1936	1	2	1	2	4	4	3	2			1	6		5	1	77	1	1	2	2	1	2	2	.	1	2	2	2	2	2	2	2	2	2	1	97	2	2038.57	40	30-44	Women
1937	1	1	1	2	4	3	3	2			1	5	3	6	1	77	1	1	2	2	2	2	2	.	1	2	2	2	2	1	2	2	2	2	1	97	2	4120.02	50	45-69	Men
1938	1	1	1	2	4	4	3	2			1	6		5	1	77	1	2	2	2	2	2	2	.	1	2	2	2	2	2	2	2	2	2	1	97	2	4740.37	38	30-44	Men
1939	1	2	3	2	4	3	3	2			2	6		5	1	77	1	1	2	2	1	2	2	.	2	2	2	2	2	2	2	2	2	2	2	97	2	3523.75	20	15-29	Women
1940	1	1	5	1	4	3	3	2			2	4	3	6	1	1	1	1	2	2	2	2	2	.	2	2	2	2	2	2	2	2	2	2	2	97	2	14300.7	25	15-29	Men
1941	1	2	2	2	4	4	4	2			1	6		6	1	1	1	2	2	2	2	2	2	.	2	2	2	2	2	2	2	2	2	2	1	98	2	1359.05	40	30-44	Women
1942	1	2	4	2	4	2	2	2			2	6		6	1	1	1	2	2	2	2	2	2	.	2	2	2	2	2	2	2	2	2	2	2	98	2	2038.57	33	30-44	Women
1943	1	2	1	2	4	3	3	2			2	6		6	1	1	1	2	2	2	2	2	2	.	2	2	2	2	2	2	2	2	2	2	2	98	2	1338.65	64	45-69	Women
1944	1	2	2	2	4	2	2	2			2	6		6	1	1	1	2	2	2	2	2	2	.	2	2	2	2	2	2	2	2	2	2	2	98	2	1761.87	29	15-29	Women
1945	1	2	1	2	4	3	3	2			2	6		6	1	1	1	2	2	2	2	2	2	.	2	2	2	2	2	2	2	2	2	2	2	98	2	2007.97	69	45-69	Women
1946	1	1	2	2	4	3	3	2			1	6		6	1	1	1	2	2	2	2	2	2	.	2	2	2	2	2	2	2	2	2	2	1	98	2	3090.01	60	45-69	Men
1947	1	2	1	2	4	3	3	2			2	6		6	1	1	1	2	2	2	2	2	2	.	2	2	2	2	2	2	2	2	2	2	1	98	2	669.323	67	45-69	Women
1948	1	2	3	2	4	3	3	2			2	6		6	1	1	1	2	2	2	2	2	2		2	2	2	2	2	2	2	2	2	2	2	98	2	1359.05	32	30-44	Women
1949	1	2	1	5	2	4	4	2			2	6		6	1	1	1	2	2	2	2	2	2		2	2	2	2	2	2	2	2	2	2	2	98	2	2007.97	69	45-69	Women
1950	1	2	1	2	4	3	3	2			2	6		6	1	1	1	2	2	2	2	2	2		2	2	2	2	2	2	2	2	2	2	2	98	2	3523.75	29	15-29	Women
1951	1	2	1	2	4	3	3	2			1	4	2	6	1	1	1	2	2	2	2	2	2		2	2	2	2	2	1	2	1	2	2	1	98	2	679.523	37	30-44	Women
1952	1	1	5	2	4	3	3	2			2	6		7	1	1	1	2	2	2	2	2	2		2	2	2	2	2	2	2	2	2	2	2	98	2	1030	68	45-69	Men
1953	1	2	1	2	2	3	4	2			2	6		6	1	1	1	2	2	2	2	2	2		2	2	2	2	2	2	2	2	2	2	2	98	2	1338.65	68	45-69	Women
1954	1	2	1	5	4	4	4	2			1	1	2	6	1	1	1	2	2	2	2	2	2	.	1	1	1	2	2	2	2	2	2	2	1	98	2	1338.65	60	45-69	Women
1955	1	1	1	2	4	4	4	2			2	6		6	1	1	1	2	2	2	2	2	2	.	2	2	2	2	2	2	2	2	2	2	2	98	2	3090.01	65	45-69	Men
1956	1	2	1	2	4	3	3	2			1	1	2	6	1	1	1	2	2	2	2	2	2	.	1	1	1	2	2	2	2	2	2	2	1	98	2	1338.65	58	45-69	Women
1957	1	2	3	2	4	3	3	2			2	6		6	1	1	1	2	2	2	2	2	2	.	2	2	2	2	2	2	2	2	2	2	2	98	2	2038.57	35	30-44	Women
1958	1	2	1	2	4	3	3	2			2	6		6	1	1	1	2	2	2	2	2	2	.	2	2	2	2	2	2	2	2	2	2	2	98	2	1359.05	32	30-44	Women
1959	1																							.												98	2	0		99
1960	1	2	4	2	4	3	3	2			2	6		6	1	1	1	2	2	2	2	2	2	.	2	2	2	2	2	2	2	2	2	2	2	98	2	3523.75	25	15-29	Women
1961	1	1	4	2	4	3	3	2			2	6		6	1	1	1	2	2	2	2	2	2		2	2	2	2	2	2	2	2	2	2	2	99	2	3090.01	60	45-69	Men
1962	1	1	3	2	4	3	3	2			2	6		6	1	1	1	2	2	2	2	2	2		2	2	2	2	2	2	2	2	2	2	2	99	2	3160.24	30	30-44	Men
1963	1	1	3	2	4	3	3	2			1	6		6	1	2	1	2	2	2	2	2	2		1	2	2	2	2	2	2	2	2	2	1	99	2	4740.37	42	30-44	Men
1964	1	1	4	2	4	3	3	2			2	6		6	1	1	1	2	2	2	2	2	2		2	2	2	2	2	2	2	2	2	2	2	99	2	4740.37	35	30-44	Men
1965	1	1	6	2	4	3	3	2			2	6		7	1	1	1	2	2	2	2	2	2		2	2	2	2	2	2	2	2	2	2	2	99	2	14300.7	26	15-29	Men
1966	1	2	2	2	4	4	4	2			1	6		6	1	1	1	2	2	2	2	2	2	.	2	2	2	2	2	2	2	2	2	2	1	99	2	2718.09	35	30-44	Women
1967	1	2	1	2	4	5	4	2			1	6		5	1	1	1	2	2	2	2	2	2	.	1	2	2	2	2	2	2	1	2	2	1	99	2	2677.29	60	45-69	Women
1968	1	2	3	1	4	4	4	2			1	6		6	1	1	1	2	2	2	2	2	2	.	1	2	2	2	2	2	2	1	2	2	1	99	2	7047.5	27	15-29	Women
1969	1	1	3	2	4	3	4	2			2	6		6	1	1	1	2	2	2	2	2	2	.	2	2	2	2	2	2	2	2	2	2	1	99	2	4740.37	35	30-44	Men
1970	1	2	3	1	4	4	4	2			2	6		6	1	1	1	2	2	2	2	2	2	.	2	2	2	2	2	2	2	2	2	2	1	99	2	7047.5	18	15-29	Women
1971	1	2	3	1	4	4	4	2			2	6		6	1	1	1	2	2	2	2	2	2		2	2	2	2	2	2	2	2	2	2	1	99	2	5285.62	16	15-29	Women
1972	1	2	1	2	4	4	4	2			2	6		6	1	1	1	2	2	2	2	2	2		2	2	2	2	2	2	2	2	2	2	1	99	2	1359.05	31	30-44	Women
1973	1	1	3	2	4	3	3	2			2	6		6	1	1	1	2	2	2	2	2	2		2	2	2	2	2	2	2	2	2	2	2	99	2	2289.41	38	30-44	Men
1974	1	2	1	2	4	3	3	2			2	6		6	1	1	1	2	2	2	2	2	2		2	2	2	2	2	2	2	2	2	2	1	99	2	1969.1	39	30-44	Women
1975	1	2	1	2	4	4	4	2			2	6		6	1	1	1	2	2	2	2	2	2		2	2	2	2	2	2	2	2	2	2	1	99	2	4922.75	38	30-44	Women
1976	1	1	3	2	4	3	3	2			2	6		7	1	1	1	2	2	2	2	2	2		2	2	2	2	2	2	2	2	2	2	2	99	2	6868.24	34	30-44	Men
1977	1	2	1	2	4	2	2	2			2	6		6	1	1	1	2	2	2	2	1	2		2	2	2	2	2	2	2	2	2	2	2	99	2	5105.5	24	15-29	Women
1978	1	2	4	1	4	2	2	2			2	6		7	1	1	1	2	2	2	2	2	2		2	2	2	2	2	2	2	2	2	2	2	99	2	2552.75	15	15-29	Women
1979	1	1	4	1	4	2	2	2			2	6		7	1	1	1	2	2	2	2	2	2		2	2	2	2	2	2	2	2	2	2	2	99	2	15540.1	20	15-29	Men
1980	1	2	4	3	4	3	3	2			2	6		6	1	1	1	2	2	2	2	1	2		2	2	2	2	2	2	2	2	2	2	2	99	2	3879.09	45	45-69	Women
1981	1	1	1	2	4	5	5	2			2	6		6	2		2	2	2	2	1	2	2		2	2	2	2	2	2	2	2	2	2	2	100	2	2984.71	65	45-69	Men
1982	1	1	1	2	4	4	4	2			2	6		6	1	77	1	2	2	2	2	2	2		2	2	2	2	2	2	2	2	2	2	2	100	2	4477.07	54	45-69	Men
1983	1	2	1	2	4	4	4	2			2	6		6	1	77	1	2	2	2	2	2	2		2	2	2	2	2	2	2	2	2	2	2	100	2	1969.1	40	30-44	Women
1984	1	1	1	2	4	4	4	2			2	6		6	1	77	1	2	2	2	2	2	2		2	2	2	2	2	2	2	2	2	2	2	100	2	6868.24	41	30-44	Men
1985	1	1	1	2	4	4	4	2			2	6		6	1	77	1	2	2	2	2	2	2		2	2	2	2	2	2	2	2	2	2	2	100	2	4578.83	38	30-44	Men
1986	1	2	1	2	4	4	4	2			2	6		6	2		2	2	2	2	1	2	2		2	2	2	2	2	2	2	2	2	2	1	100	2	2909.31	56	45-69	Women
1987	1	2	1	5	4	5	5	2			2	6		6	2		2	2	2	2	1	2	2		2	2	2	2	2	2	2	2	2	2	2	100	2	2909.31	65	45-69	Women
1988	1	1	4	2	4	4	4	2			1	1	2	6	1	1	1	2	2	2	2	2	2		1	2	2	2	2	2	2	2	2	2	1	100	2	5180.02	24	15-29	Men
1989	1	2	1	2	4	4	4	2			2	6		6	2		2	2	2	2	1	2	2		2	2	2	2	2	2	2	2	2	2	2	100	2	2909.31	46	45-69	Women
1990	1	2	1	2	4	4	4	2			2	6		6	2		2	2	2	2	1	2	2		2	2	2	2	2	2	2	2	2	2	2	100	2	2909.31	65	45-69	Women
1991	1	2	1	5	3	5	5	2			1	1	2	5	1	1	1	2	2	2	2	2	2		1	2	1	2	2	1	2	2	2	2	1	100	2	2909.31	59	45-69	Women
1992	1	2	1	2	4	4	4	2			1	6		5	1	2	1	1	2	2	1	1	2		1	2	1	2	2	1	2	2	2	2	1	100	2	3938.2	40	30-44	Women
1993	1	2	2	2	4	4	4	2			1	1	3	6	1	1	1	2	2	2	2	2	2		1	2	2	2	2	1	2	2	2	2	1	100	2	7658.25	24	15-29	Women
1994	1	2	2	2	4	3	3	2			2	6		6	1	1	1	2	2	2	2	2	2		2	2	2	2	2	2	2	2	2	2	2	100	2	5105.5	21	15-29	Women
1995	1	1	3	2	4	4	4	2			1	3	3	1											1	2	2	2	2	2	2	2	2	2	1	100	2	4578.83	30	30-44	Men
1996	1	2	1	2	4	4	4	2			1	3	3	5	1	1	1	1	2	2	2	2	2	.	1	2	2	2	2	1	2	2	2	2	1	100	2	2909.31	50	45-69	Women
1997	1	2	1	2	4	3	3	2			2	6		5	1	1	1	1	2	2	2	1	2	.	2	2	2	2	2	2	2	2	2	2	2	100	2	3938.2	32	30-44	Women
1998	1	2	3	2	4	4	4	2			1	2	3	6	1	1	1	1	2	2	2	2	2	.	1	2	2	2	2	1	2	2	2	2	1	100	2	10211	27	15-29	Women
1999	1	2	1	2	4	4	4	2			1	1	3	5	1	1	1	2	2	2	2	1	2	.	1	2	2	2	2	1	2	2	2	2	1	100	2	7658.25	27	15-29	Women
[truncated: 2,201 more rows]

## Sheet: Variales & labels
Variables	Labels of Variables not included in the questionnaire
	Labels	Value Labels
ID	Serial ID
urbrural	Urban Rural	Rural 1, Urban 2
C1
C5
C7
O1
O2
O3
O4
O5a
O5b
O6
O7
O8
O9
O10
O11
O12a
O12b
O12c
O12d
O12e
O12f
O12g
O12gother
O13a
O13b
O13c
O13d
O13e
O13f
O13g
O13h
O13i
O13j
O14
PSU	Primary Sampling Units (Wards)	Code 1-210
Stratum	Ecological Belts	1 Hill, 2 Mountain, 3 Terai
wStep1	Individual Weight of the Sample
Age	Age in years
AgeRange	Age range categorized
Sex
